# Supplementary material for: Predicting genetic biodiversity in salamanders using geographic, climatic, and life history traits
Source: PLoS One. 2024 Oct 18;19(10):e0310932. doi: 10.1371/journal.pone.0310932 (PMC11488749; doi:10.1371/journal.pone.0310932)
Supplement: S2 Data — (XLSX) [file pone.0310932.s005.xlsx]

## Sheet: COI
phylogatR ID (accession_sourceID)	gene	species
KU985678_2306726045	COI	Ambystoma annulatum
KU985979_2307351715	COI	Ambystoma annulatum
KU986254_2308333380	COI	Ambystoma annulatum
KU985632_2306127902	COI	Ambystoma californiense
KU986040_2311225628	COI	Ambystoma californiense
KU986077_2307866274	COI	Ambystoma californiense
KU986165_2308836549	COI	Ambystoma californiense
KU986196_2304351764	COI	Ambystoma californiense
00000000_ASCRA144-08	COI	Ambystoma laterale
00000000_ASCRA226-08	COI	Ambystoma laterale
00000000_ASCRA227-08	COI	Ambystoma laterale
EF525707_AMPAS158-05	COI	Ambystoma laterale jeffersonianum complex
EF525708_AMPAS159-05	COI	Ambystoma laterale jeffersonianum complex
EF525709_AMPAS156-05	COI	Ambystoma laterale jeffersonianum complex
EF525710_GANA719-06	COI	Ambystoma laterale jeffersonianum complex
EF525711_GANA752-06	COI	Ambystoma laterale jeffersonianum complex
EF525712_GANA742-06	COI	Ambystoma laterale jeffersonianum complex
EF525713_GANA730-06	COI	Ambystoma laterale jeffersonianum complex
EF525714_GANA728-06	COI	Ambystoma laterale jeffersonianum complex
EF525715_AMPAS157-05	COI	Ambystoma laterale jeffersonianum complex
KU985606_2309221989	COI	Ambystoma opacum
KU985732_2308789120	COI	Ambystoma opacum
KU986026_2304559030	COI	Ambystoma opacum
KU986081_2309827298	COI	Ambystoma opacum
KU986241_2309532235	COI	Ambystoma opacum
MN135585_2286508831	COI	Ambystoma opacum
KU985959_1414873864	COI	Ambystoma talpoideum
KU985988_2249110155	COI	Ambystoma talpoideum
KU986131_2249111243	COI	Ambystoma talpoideum
KU986170_2249111061	COI	Ambystoma talpoideum
KU985559_2307630885	COI	Ambystoma texanum
KU985602_2309903971	COI	Ambystoma texanum
KU985628_2304792752	COI	Ambystoma texanum
KU985675_2307289158	COI	Ambystoma texanum
KU986051_2307325394	COI	Ambystoma texanum
MN135416_2286496057	COI	Ambystoma texanum
MN135417_2286501783	COI	Ambystoma texanum
MN135418_2286501583	COI	Ambystoma texanum
00000000_MOBIL2109-16	COI	Ambystoma tigrinum
KU985809_2309374217	COI	Ambystoma tigrinum
KU985967_2306465188	COI	Ambystoma tigrinum
KU986050_2304877172	COI	Ambystoma tigrinum
KU986072_2305419255	COI	Ambystoma tigrinum
KU986212_2304510539	COI	Ambystoma tigrinum
DQ105339_2249317688	COI	Aneides ferreus
DQ105340_2249322805	COI	Aneides ferreus
DQ105341_2249318334	COI	Aneides ferreus
DQ105342_2249320016	COI	Aneides ferreus
KU985575_2309415603	COI	Aneides ferreus
KU985743_2304422836	COI	Aneides ferreus
KU985816_2308381349	COI	Aneides ferreus
KU985975_2309075289	COI	Aneides ferreus
KU986100_2305431636	COI	Aneides ferreus
AY728214_2249320190	COI	Aneides flavipunctatus
DQ105334_2249318669	COI	Aneides flavipunctatus
DQ105335_2249320118	COI	Aneides flavipunctatus
DQ105336_2249320150	COI	Aneides flavipunctatus
DQ105337_2249318764	COI	Aneides flavipunctatus
DQ105338_2249319492	COI	Aneides flavipunctatus
KU985901_2305679387	COI	Aneides flavipunctatus
DQ105329_2249318684	COI	Aneides lugubris
DQ105330_2249319966	COI	Aneides lugubris
DQ105331_2249319014	COI	Aneides lugubris
DQ105332_2249317791	COI	Aneides lugubris
DQ105333_2249320700	COI	Aneides lugubris
DQ105343_GBAP0120-06	COI	Aneides vagrans
DQ105344_GBAP0121-06	COI	Aneides vagrans
DQ105345_GBAP0122-06	COI	Aneides vagrans
EU011484_543555101	COI	Batrachoseps attenuatus
EU011485_543555129	COI	Batrachoseps attenuatus
EU011486_543578607	COI	Batrachoseps attenuatus
EU011487_543578608	COI	Batrachoseps attenuatus
00000000_MOBIL2547-17	COI	Batrachoseps major
00000000_MOBIL3018-17	COI	Batrachoseps major
KU985735_2309644086	COI	Batrachoseps major
00000000_CHIBA022-07	COI	Batrachuperus karlschmidti
00000000_CHIBA023-07	COI	Batrachuperus karlschmidti
00000000_CHIBA024-07	COI	Batrachuperus karlschmidti
00000000_CHIBA025-07	COI	Batrachuperus karlschmidti
00000000_CHIBA026-07	COI	Batrachuperus karlschmidti
00000000_CHIBA027-07	COI	Batrachuperus karlschmidti
00000000_CHIBA028-07	COI	Batrachuperus karlschmidti
00000000_CHIBA029-07	COI	Batrachuperus karlschmidti
00000000_CHIBA030-07	COI	Batrachuperus karlschmidti
00000000_CHIBA031-07	COI	Batrachuperus karlschmidti
00000000_CHIBA057-07	COI	Batrachuperus londongensis
00000000_CHIBA058-07	COI	Batrachuperus londongensis
00000000_CHIBA061-07	COI	Batrachuperus londongensis
00000000_CHIBA032-07	COI	Batrachuperus pinchonii
00000000_CHIBA033-07	COI	Batrachuperus pinchonii
00000000_CHIBA035-07	COI	Batrachuperus pinchonii
00000000_CHIBA037-07	COI	Batrachuperus pinchonii
00000000_CHIBA038-07	COI	Batrachuperus pinchonii
00000000_CHIBA040-07	COI	Batrachuperus pinchonii
00000000_CHIBA002-07	COI	Batrachuperus taibaiensis
00000000_CHIBA003-07	COI	Batrachuperus taibaiensis
00000000_CHIBA004-07	COI	Batrachuperus taibaiensis
00000000_CHIBA005-07	COI	Batrachuperus taibaiensis
00000000_CHIBA006-07	COI	Batrachuperus taibaiensis
00000000_CHIBA007-07	COI	Batrachuperus taibaiensis
00000000_CHIBA008-07	COI	Batrachuperus taibaiensis
00000000_CHIBA009-07	COI	Batrachuperus taibaiensis
00000000_CHIBA010-07	COI	Batrachuperus taibaiensis
00000000_CHIBA011-07	COI	Batrachuperus taibaiensis
00000000_CHIBA012-07	COI	Batrachuperus tibetanus
00000000_CHIBA013-07	COI	Batrachuperus tibetanus
00000000_CHIBA014-07	COI	Batrachuperus tibetanus
00000000_CHIBA015-07	COI	Batrachuperus tibetanus
00000000_CHIBA016-07	COI	Batrachuperus tibetanus
00000000_CHIBA017-07	COI	Batrachuperus tibetanus
00000000_CHIBA018-07	COI	Batrachuperus tibetanus
00000000_CHIBA019-07	COI	Batrachuperus tibetanus
00000000_CHIBA020-07	COI	Batrachuperus tibetanus
00000000_CHIBA021-07	COI	Batrachuperus tibetanus
KM527309_2310569555	COI	Bolitoglossa medemi
KM527311_2308020461	COI	Bolitoglossa medemi
KM527312_2304917397	COI	Bolitoglossa medemi
00000000_JTAMA068-12	COI	Bolitoglossa porrasorum
00000000_JTAMA069-12	COI	Bolitoglossa porrasorum
00000000_JTAMA070-12	COI	Bolitoglossa porrasorum
00000000_JTAMA071-12	COI	Bolitoglossa porrasorum
00000000_JTAMA073-12	COI	Bolitoglossa porrasorum
00000000_JTAMA074-12	COI	Bolitoglossa porrasorum
00000000_JTAMA075-12	COI	Bolitoglossa porrasorum
00000000_JTAMA076-12	COI	Bolitoglossa porrasorum
00000000_JTAMA077-12	COI	Bolitoglossa porrasorum
00000000_JTAMA079-12	COI	Bolitoglossa porrasorum
00000000_JTAMA080-12	COI	Bolitoglossa porrasorum
00000000_JTAMA081-12	COI	Bolitoglossa porrasorum
00000000_JTAMA082-12	COI	Bolitoglossa porrasorum
00000000_JTAMA083-12	COI	Bolitoglossa porrasorum
00000000_JTAMA085-12	COI	Bolitoglossa porrasorum
00000000_JTAMA086-12	COI	Bolitoglossa porrasorum
00000000_JTAMA087-12	COI	Bolitoglossa porrasorum
00000000_JTAMA088-12	COI	Bolitoglossa porrasorum
00000000_JTAMA090-12	COI	Bolitoglossa porrasorum
00000000_JTAMA092-12	COI	Bolitoglossa porrasorum
00000000_JTAMA093-12	COI	Bolitoglossa porrasorum
00000000_JTAMA094-12	COI	Bolitoglossa porrasorum
00000000_JTAMA095-12	COI	Bolitoglossa porrasorum
00000000_JTAMA096-12	COI	Bolitoglossa porrasorum
00000000_JTAMA097-12	COI	Bolitoglossa porrasorum
00000000_JTAMA098-12	COI	Bolitoglossa porrasorum
00000000_JTAMA099-12	COI	Bolitoglossa porrasorum
00000000_JTAMA100-12	COI	Bolitoglossa porrasorum
00000000_JTAMA101-12	COI	Bolitoglossa porrasorum
00000000_JTAMA102-12	COI	Bolitoglossa porrasorum
00000000_JTAMA104-12	COI	Bolitoglossa porrasorum
00000000_JTAMA105-12	COI	Bolitoglossa porrasorum
00000000_JTAMA106-12	COI	Bolitoglossa porrasorum
00000000_JTAMA107-12	COI	Bolitoglossa porrasorum
00000000_JTAMA134-12	COI	Bolitoglossa porrasorum
KR736076_2304511607	COI	Bolitoglossa rufescens
KR736077_2307272777	COI	Bolitoglossa rufescens
KR736078_2306854470	COI	Bolitoglossa rufescens
KR736079_2305639280	COI	Bolitoglossa rufescens
KR736080_2305458946	COI	Bolitoglossa rufescens
KM527314_2305891123	COI	Bolitoglossa taylori
KM527315_2304264656	COI	Bolitoglossa taylori
KM527316_2306052926	COI	Bolitoglossa taylori
KM527318_2306824002	COI	Bolitoglossa taylori
KM527319_2306208347	COI	Bolitoglossa taylori
KM527320_2307244358	COI	Bolitoglossa taylori
00000000_JSRAC677-07	COI	Desmognathus fuscus
00000000_JSRAC678-07	COI	Desmognathus fuscus
00000000_JSRAC680-07	COI	Desmognathus fuscus
00000000_JSRAC685-07	COI	Desmognathus fuscus
00000000_JSRAC686-07	COI	Desmognathus fuscus
00000000_JSRAC694-07	COI	Desmognathus fuscus
00000000_JSRAC732-07	COI	Desmognathus fuscus
KU985621_2304617236	COI	Desmognathus fuscus
KU985661_2305691884	COI	Desmognathus fuscus
KU986127_2309704443	COI	Desmognathus fuscus
MK037288_2307836837	COI	Desmognathus fuscus
MK037289_2308099641	COI	Desmognathus fuscus
MK037290_2310434291	COI	Desmognathus fuscus
MK037291_2307921394	COI	Desmognathus fuscus
MK037292_2311118779	COI	Desmognathus fuscus
MK037293_2308830015	COI	Desmognathus fuscus
KU985839_2305182783	COI	Desmognathus monticola
KU985843_2308153684	COI	Desmognathus monticola
MK037294_2311048718	COI	Desmognathus monticola
MK037295_2310948969	COI	Desmognathus monticola
MK037296_2310654351	COI	Desmognathus monticola
MK037297_2309251122	COI	Desmognathus monticola
MK037298_2310034726	COI	Desmognathus monticola
MK037299_2309976475	COI	Desmognathus monticola
MK037300_2305855808	COI	Desmognathus monticola
MK037301_2307028736	COI	Desmognathus monticola
KU985633_2304472456	COI	Desmognathus ochrophaeus
KU985710_2306653771	COI	Desmognathus ochrophaeus
KU985783_2308002237	COI	Desmognathus ochrophaeus
KU986025_2307437552	COI	Desmognathus ochrophaeus
KU986074_2306342115	COI	Desmognathus ochrophaeus
MK037302_2304889396	COI	Desmognathus orestes
MK037303_2304585780	COI	Desmognathus orestes
MK037304_2307737003	COI	Desmognathus orestes
MK037305_2304601728	COI	Desmognathus orestes
MK037306_2307213509	COI	Desmognathus orestes
MK037307_2306942284	COI	Desmognathus orestes
MK037308_2307422059	COI	Desmognathus orestes
MK037309_2307051170	COI	Desmognathus orestes
MK037310_2307535630	COI	Desmognathus orestes
MK037311_2306710604	COI	Desmognathus orestes
MK037312_2307825134	COI	Desmognathus orestes
MK037313_2304412334	COI	Desmognathus orestes
MK037314_2307762133	COI	Desmognathus orestes
MK037315_2306475039	COI	Desmognathus organi
MK037316_2306956909	COI	Desmognathus organi
MK037317_2307844064	COI	Desmognathus organi
MK037320_2308971108	COI	Desmognathus quadramaculatus
MK037321_2307931426	COI	Desmognathus quadramaculatus
MK037322_2310516441	COI	Desmognathus quadramaculatus
MK037323_2310029406	COI	Desmognathus quadramaculatus
MK037324_2310812873	COI	Desmognathus quadramaculatus
MK037325_2311200475	COI	Desmognathus quadramaculatus
KU985655_2310596185	COI	Dicamptodon ensatus
KU985656_2307512886	COI	Dicamptodon ensatus
KU985838_2306867789	COI	Dicamptodon ensatus
KU985936_2309233316	COI	Dicamptodon ensatus
KU986281_2304129130	COI	Dicamptodon ensatus
00000000_JSRAC659-07	COI	Eurycea bislineata
00000000_JSRAC660-07	COI	Eurycea bislineata
00000000_JSRAC661-07	COI	Eurycea bislineata
00000000_JSRAC662-07	COI	Eurycea bislineata
00000000_JSRAC663-07	COI	Eurycea bislineata
00000000_JSRAC664-07	COI	Eurycea bislineata
00000000_JSRAC666-07	COI	Eurycea bislineata
00000000_JSRAC667-07	COI	Eurycea bislineata
00000000_JSRAC669-07	COI	Eurycea bislineata
00000000_JSRAC670-07	COI	Eurycea bislineata
00000000_JSRAC671-07	COI	Eurycea bislineata
00000000_JSRAC672-07	COI	Eurycea bislineata
00000000_JSRAC673-07	COI	Eurycea bislineata
00000000_JSRAC674-07	COI	Eurycea bislineata
00000000_JSRAC676-07	COI	Eurycea bislineata
00000000_JSRAC679-07	COI	Eurycea bislineata
00000000_JSRAC682-07	COI	Eurycea bislineata
00000000_JSRAC687-07	COI	Eurycea bislineata
00000000_JSRAC688-07	COI	Eurycea bislineata
00000000_JSRAC689-07	COI	Eurycea bislineata
00000000_JSRAC690-07	COI	Eurycea bislineata
00000000_JSRAC691-07	COI	Eurycea bislineata
00000000_JSRAC692-07	COI	Eurycea bislineata
00000000_JSRAC693-07	COI	Eurycea bislineata
00000000_JSRAC695-07	COI	Eurycea bislineata
00000000_JSRAC696-07	COI	Eurycea bislineata
00000000_JSRAC697-07	COI	Eurycea bislineata
00000000_JSRAC698-07	COI	Eurycea bislineata
00000000_JSRAC699-07	COI	Eurycea bislineata
00000000_JSRAC700-07	COI	Eurycea bislineata
00000000_JSRAC701-07	COI	Eurycea bislineata
00000000_JSRAC702-07	COI	Eurycea bislineata
00000000_JSRAC703-07	COI	Eurycea bislineata
00000000_JSRAC704-07	COI	Eurycea bislineata
00000000_JSRAC705-07	COI	Eurycea bislineata
00000000_JSRAC706-07	COI	Eurycea bislineata
00000000_JSRAC707-07	COI	Eurycea bislineata
00000000_JSRAC708-07	COI	Eurycea bislineata
00000000_JSRAC709-07	COI	Eurycea bislineata
00000000_JSRAC710-07	COI	Eurycea bislineata
00000000_JSRAC711-07	COI	Eurycea bislineata
00000000_JSRAC712-07	COI	Eurycea bislineata
00000000_JSRAC713-07	COI	Eurycea bislineata
00000000_JSRAC714-07	COI	Eurycea bislineata
00000000_JSRAC715-07	COI	Eurycea bislineata
00000000_JSRAC716-07	COI	Eurycea bislineata
00000000_JSRAC717-07	COI	Eurycea bislineata
00000000_JSRAC718-07	COI	Eurycea bislineata
00000000_JSRAC719-07	COI	Eurycea bislineata
00000000_JSRAC720-07	COI	Eurycea bislineata
00000000_JSRAC721-07	COI	Eurycea bislineata
00000000_JSRAC722-07	COI	Eurycea bislineata
00000000_JSRAC723-07	COI	Eurycea bislineata
00000000_JSRAC724-07	COI	Eurycea bislineata
00000000_JSRAC730-07	COI	Eurycea bislineata
00000000_JSRAC731-07	COI	Eurycea bislineata
00000000_JSRAC733-07	COI	Eurycea bislineata
00000000_JSRAC734-07	COI	Eurycea bislineata
00000000_JSRAC735-07	COI	Eurycea bislineata
00000000_JSRAC737-07	COI	Eurycea bislineata
00000000_JSRAC738-07	COI	Eurycea bislineata
00000000_JSRAC739-07	COI	Eurycea bislineata
00000000_JSRAC740-07	COI	Eurycea bislineata
KC473897_2309253497	COI	Eurycea bislineata
KU985762_2307865827	COI	Eurycea cirrigera
KU986096_2309089059	COI	Eurycea cirrigera
MK037326_2310994421	COI	Eurycea cirrigera
MK037327_2310203313	COI	Eurycea cirrigera
MK037328_2310823063	COI	Eurycea cirrigera
MK037329_2308178280	COI	Eurycea cirrigera
MK037330_2308973408	COI	Eurycea cirrigera
MK037331_2311233602	COI	Eurycea cirrigera
MK037332_2309582541	COI	Eurycea cirrigera
MK037333_2310098876	COI	Eurycea cirrigera
MN135594_2286506759	COI	Eurycea cirrigera
KU986184_2304949368	COI	Eurycea guttolineata
KU986269_2307101342	COI	Eurycea guttolineata
MN135595_2286512404	COI	Eurycea guttolineata
MN135596_2286508219	COI	Eurycea guttolineata
MK037334_2308150875	COI	Eurycea wilderae
MK037335_2308995038	COI	Eurycea wilderae
MK037336_2310412416	COI	Eurycea wilderae
MK037337_2310179114	COI	Eurycea wilderae
KU985608_2308448938	COI	Gyrinophilus porphyriticus
KU985642_2309322754	COI	Gyrinophilus porphyriticus
KU985794_2304909727	COI	Gyrinophilus porphyriticus
KU985948_2310924521	COI	Gyrinophilus porphyriticus
KU985968_2306911412	COI	Gyrinophilus porphyriticus
MK037338_2309921086	COI	Gyrinophilus porphyriticus
MK037339_2307670419	COI	Gyrinophilus porphyriticus
MK037340_2310786810	COI	Gyrinophilus porphyriticus
EF525812_2308566617	COI	Hemidactylium scutatum
EF525813_2306732216	COI	Hemidactylium scutatum
EF525814_2306759092	COI	Hemidactylium scutatum
KU985696_2310731446	COI	Hemidactylium scutatum
KU985999_2309560297	COI	Hemidactylium scutatum
00000000_ABCAP806-08	COI	Hynobius amjiensis
00000000_ABCAP807-08	COI	Hynobius amjiensis
00000000_ABCAP808-08	COI	Hynobius amjiensis
00000000_ABCAP570-08	COI	Hynobius arisanensis
00000000_ABCAP571-08	COI	Hynobius arisanensis
00000000_ABCAP572-08	COI	Hynobius arisanensis
00000000_ABCAP573-08	COI	Hynobius arisanensis
00000000_ABCAP574-08	COI	Hynobius arisanensis
00000000_ABCAP575-08	COI	Hynobius arisanensis
00000000_ABCAP576-08	COI	Hynobius arisanensis
00000000_ABCAP643-08	COI	Hynobius arisanensis
00000000_ABCAP644-08	COI	Hynobius arisanensis
00000000_ABCAP565-08	COI	Hynobius formosanus
00000000_ABCAP566-08	COI	Hynobius formosanus
00000000_ABCAP567-08	COI	Hynobius formosanus
00000000_ABCAP568-08	COI	Hynobius formosanus
00000000_ABCAP569-08	COI	Hynobius formosanus
00000000_ABCAP587-08	COI	Hynobius formosanus
00000000_ABCAP588-08	COI	Hynobius formosanus
00000000_ABCAP578-08	COI	Hynobius fuca
00000000_ABCAP579-08	COI	Hynobius fuca
00000000_ABCAP580-08	COI	Hynobius fuca
00000000_ABCAP700-08	COI	Hynobius leechii
00000000_ABCAP704-08	COI	Hynobius leechii
00000000_ABCAP705-08	COI	Hynobius leechii
00000000_ABCAP706-08	COI	Hynobius leechii
00000000_ABCAP774-08	COI	Hynobius leechii
00000000_ABCAP775-08	COI	Hynobius leechii
00000000_ABCAP776-08	COI	Hynobius leechii
00000000_ABCAP777-08	COI	Hynobius leechii
00000000_ABCAP778-08	COI	Hynobius leechii
00000000_ABCAP779-08	COI	Hynobius leechii
00000000_ABCAP780-08	COI	Hynobius leechii
00000000_ABCAP781-08	COI	Hynobius leechii
00000000_ABCAP782-08	COI	Hynobius leechii
00000000_ABCAP783-08	COI	Hynobius leechii
00000000_ABCAP784-08	COI	Hynobius leechii
00000000_ABCAP785-08	COI	Hynobius leechii
00000000_ABCAP786-08	COI	Hynobius leechii
00000000_ABCAP787-08	COI	Hynobius leechii
00000000_ABCAP788-08	COI	Hynobius leechii
00000000_ABCAP789-08	COI	Hynobius leechii
00000000_ABCAP790-08	COI	Hynobius leechii
00000000_ABCAP792-08	COI	Hynobius leechii
00000000_ABCAP793-08	COI	Hynobius leechii
00000000_ABCAP836-09	COI	Hynobius leechii
00000000_ABCAP740-08	COI	Hynobius retardatus
00000000_ABCAP741-08	COI	Hynobius retardatus
00000000_ABCAP742-08	COI	Hynobius retardatus
00000000_ABCAP852-09	COI	Hynobius retardatus
00000000_ABCAP584-08	COI	Hynobius sonani
00000000_ABCAP585-08	COI	Hynobius sonani
00000000_ABCAP586-08	COI	Hynobius sonani
00000000_ABCAP746-08	COI	Hynobius sonani
00000000_ABCAP747-08	COI	Hynobius sonani
00000000_ABCAP610-08	COI	Hynobius tsuensis
00000000_ABCAP611-08	COI	Hynobius tsuensis
00000000_ABCAP838-09	COI	Hynobius tsuensis
EF525916_2310934698	COI	Ichthyosaura alpestris
EF525917_2308235819	COI	Ichthyosaura alpestris
EF525918_2307871402	COI	Ichthyosaura alpestris
EF525919_2308660628	COI	Ichthyosaura alpestris
EF525920_2308666313	COI	Ichthyosaura alpestris
EF525921_2310580584	COI	Ichthyosaura alpestris
EF525922_2310692413	COI	Ichthyosaura alpestris
EF525923_2309623911	COI	Ichthyosaura alpestris
EF525924_2309571124	COI	Ichthyosaura alpestris
EF525925_2310802563	COI	Ichthyosaura alpestris
EF525926_2308140554	COI	Ichthyosaura alpestris
EF525927_2308759492	COI	Ichthyosaura alpestris
EF525928_2309578753	COI	Ichthyosaura alpestris
EF525929_2306628176	COI	Ichthyosaura alpestris
EF525930_2306533041	COI	Ichthyosaura alpestris
EF525931_2306525985	COI	Ichthyosaura alpestris
EF525932_2304147628	COI	Ichthyosaura alpestris
EF525933_2307556302	COI	Ichthyosaura alpestris
EF525934_2307678658	COI	Ichthyosaura alpestris
EF525935_2306695579	COI	Ichthyosaura alpestris
EF525936_2307225523	COI	Ichthyosaura alpestris
EF525937_2308353443	COI	Ichthyosaura alpestris
EF525938_2307809241	COI	Ichthyosaura alpestris
EF525939_2308077403	COI	Ichthyosaura alpestris
EF525940_2307173885	COI	Ichthyosaura alpestris
EF525941_2308339966	COI	Ichthyosaura alpestris
EF525942_2305951664	COI	Ichthyosaura alpestris
EF525943_2304411669	COI	Ichthyosaura alpestris
EF525944_2305178270	COI	Ichthyosaura alpestris
EF525945_2306659951	COI	Ichthyosaura alpestris
EF525946_2305286275	COI	Ichthyosaura alpestris
EF525947_2305696650	COI	Ichthyosaura alpestris
EF525948_2304968162	COI	Ichthyosaura alpestris
EF525949_2305939248	COI	Ichthyosaura alpestris
EF525950_2307638819	COI	Ichthyosaura alpestris
EF525951_2310697473	COI	Ichthyosaura alpestris
EF525952_2310132678	COI	Ichthyosaura alpestris
EF526034_2248482036	COI	Ichthyosaura alpestris
HM901967_2307876578	COI	Ichthyosaura alpestris
HQ954788_2305630365	COI	Ichthyosaura alpestris
KP697861_2307355214	COI	Ichthyosaura alpestris
KP697875_2304190411	COI	Ichthyosaura alpestris
KP697904_2307027489	COI	Ichthyosaura alpestris
KP697926_2308794272	COI	Ichthyosaura alpestris
KP697932_2310581295	COI	Ichthyosaura alpestris
KP697933_2309801811	COI	Ichthyosaura alpestris
KP697947_2309157314	COI	Ichthyosaura alpestris
KP697948_2307248058	COI	Ichthyosaura alpestris
MN993126_BCAHF195-19	COI	Ichthyosaura alpestris
MN993129_BCAHF194-19	COI	Ichthyosaura alpestris
EF525954_2308197448	COI	Lissotriton boscai
EF525955_2310540318	COI	Lissotriton boscai
EF525956_2309978913	COI	Lissotriton boscai
EF525986_2305754546	COI	Lissotriton helveticus
EF525987_2307420325	COI	Lissotriton helveticus
EF525988_2307066530	COI	Lissotriton helveticus
EF525989_2308650343	COI	Lissotriton helveticus
EF525990_2308505130	COI	Lissotriton helveticus
HM901972_2307997435	COI	Lissotriton helveticus
HM901973_2307345323	COI	Lissotriton helveticus
EF526010_2308652963	COI	Lissotriton montandoni
EF526011_2307987426	COI	Lissotriton montandoni
EF526012_2311204995	COI	Lissotriton montandoni
EF526013_2307417477	COI	Lissotriton montandoni
EF526014_2309011563	COI	Lissotriton montandoni
EF526015_2310072023	COI	Lissotriton montandoni
00000000_HERNO013-18	COI	Lissotriton vulgaris
EF526057_2310938264	COI	Lissotriton vulgaris
EF526058_2310800524	COI	Lissotriton vulgaris
EF526059_2309864539	COI	Lissotriton vulgaris
HM901940_2308103133	COI	Lissotriton vulgaris
HM901968_1414925981	COI	Lissotriton vulgaris
HM901969_2305122107	COI	Lissotriton vulgaris
HM901970_2307413902	COI	Lissotriton vulgaris
HM901971_2307558152	COI	Lissotriton vulgaris
MN993145_BCAHF197-19	COI	Lissotriton vulgaris
MN993147_BCAHF196-19	COI	Lissotriton vulgaris
00000000_ABCAP612-08	COI	Mertensiella caucasica
00000000_ABCAP615-08	COI	Mertensiella caucasica
00000000_ABCAP616-08	COI	Mertensiella caucasica
00000000_ABCAP617-08	COI	Mertensiella caucasica
00000000_ABCAP618-08	COI	Mertensiella caucasica
00000000_ABCAP620-08	COI	Mertensiella caucasica
00000000_ABCAP621-08	COI	Mertensiella caucasica
00000000_ABCAP622-08	COI	Mertensiella caucasica
00000000_ABCAP623-08	COI	Mertensiella caucasica
00000000_ABCAP624-08	COI	Mertensiella caucasica
00000000_ABCAP625-08	COI	Mertensiella caucasica
00000000_ABCAP626-08	COI	Mertensiella caucasica
00000000_ABCAP627-08	COI	Mertensiella caucasica
00000000_ABCAP628-08	COI	Mertensiella caucasica
00000000_ABCAP629-08	COI	Mertensiella caucasica
00000000_ABCAP630-08	COI	Mertensiella caucasica
00000000_ABCAP631-08	COI	Mertensiella caucasica
00000000_ABCAP632-08	COI	Mertensiella caucasica
00000000_ABCAP633-08	COI	Mertensiella caucasica
00000000_ABCAP634-08	COI	Mertensiella caucasica
00000000_ABCAP635-08	COI	Mertensiella caucasica
00000000_ABCAP636-08	COI	Mertensiella caucasica
00000000_ABCAP637-08	COI	Mertensiella caucasica
00000000_ABCAP638-08	COI	Mertensiella caucasica
00000000_ABCAP609-08	COI	Neurergus crocatus
00000000_ABCAP827-08	COI	Neurergus crocatus
00000000_ABCAP828-08	COI	Neurergus crocatus
EF525823_2310335667	COI	Notophthalmus viridescens
KU985820_2305825631	COI	Notophthalmus viridescens
MG422035_1841668337	COI	Notophthalmus viridescens
MN135604_2286506532	COI	Notophthalmus viridescens
MN135605_2286507714	COI	Notophthalmus viridescens
MN135606_2286497316	COI	Notophthalmus viridescens
KX819199_2310719022	COI	Nototriton mime
KX819200_1318420039	COI	Nototriton mime
KX819201_2306827635	COI	Nototriton mime
KX819202_2304966705	COI	Nototriton mime
00000000_ABCAP715-08	COI	Ommatotriton nesterovi
00000000_ABCAP717-08	COI	Ommatotriton nesterovi
00000000_ABCAP718-08	COI	Ommatotriton nesterovi
00000000_ABCAP719-08	COI	Ommatotriton nesterovi
00000000_ABCAP720-08	COI	Ommatotriton nesterovi
00000000_ABCAP721-08	COI	Ommatotriton nesterovi
00000000_ABCAP725-08	COI	Ommatotriton nesterovi
00000000_ABCAP726-08	COI	Ommatotriton nesterovi
00000000_ABCAP727-08	COI	Ommatotriton nesterovi
00000000_ABCAP728-08	COI	Ommatotriton nesterovi
00000000_ABCAP734-08	COI	Ommatotriton nesterovi
00000000_ABCAP735-08	COI	Ommatotriton nesterovi
00000000_ABCAP736-08	COI	Ommatotriton nesterovi
00000000_ABCAP738-08	COI	Ommatotriton nesterovi
00000000_ABCAP748-08	COI	Ommatotriton nesterovi
00000000_ABCAP810-08	COI	Ommatotriton nesterovi
00000000_ABCAP811-08	COI	Ommatotriton nesterovi
00000000_ABCAP812-08	COI	Ommatotriton nesterovi
00000000_ABCAP813-08	COI	Ommatotriton nesterovi
00000000_ABCAP815-08	COI	Ommatotriton nesterovi
00000000_ABCAP816-08	COI	Ommatotriton nesterovi
00000000_ABCAP817-08	COI	Ommatotriton nesterovi
00000000_ABCAP821-08	COI	Ommatotriton nesterovi
00000000_ABCAP830-08	COI	Ommatotriton nesterovi
00000000_ABCAP831-08	COI	Ommatotriton nesterovi
00000000_ABCAP832-08	COI	Ommatotriton nesterovi
00000000_ABCAP834-08	COI	Ommatotriton nesterovi
00000000_ABCAP835-08	COI	Ommatotriton nesterovi
00000000_ABCAP651-08	COI	Ommatotriton ophryticus
00000000_ABCAP708-08	COI	Ommatotriton ophryticus
00000000_ABCAP709-08	COI	Ommatotriton ophryticus
00000000_ABCAP711-08	COI	Ommatotriton ophryticus
00000000_ABCAP712-08	COI	Ommatotriton ophryticus
00000000_ABCAP713-08	COI	Ommatotriton ophryticus
00000000_ABCAP714-08	COI	Ommatotriton ophryticus
00000000_ABCAP723-08	COI	Ommatotriton ophryticus
00000000_ABCAP724-08	COI	Ommatotriton ophryticus
00000000_ABCAP729-08	COI	Ommatotriton ophryticus
00000000_ABCAP730-08	COI	Ommatotriton ophryticus
00000000_ABCAP731-08	COI	Ommatotriton ophryticus
00000000_ABCAP732-08	COI	Ommatotriton ophryticus
00000000_ABCAP737-08	COI	Ommatotriton ophryticus
00000000_ABCAP739-08	COI	Ommatotriton ophryticus
00000000_ABCAP822-08	COI	Ommatotriton ophryticus
00000000_ABCAP824-08	COI	Ommatotriton ophryticus
00000000_ABCAP825-08	COI	Ommatotriton ophryticus
EF526038_2306254789	COI	Ommatotriton ophryticus
EF526039_2305046880	COI	Ommatotriton ophryticus
EF526040_2305928795	COI	Ommatotriton ophryticus
EF526041_2305328896	COI	Ommatotriton ophryticus
EF526042_2304899547	COI	Ommatotriton ophryticus
EF526043_2304786780	COI	Ommatotriton ophryticus
EF526044_2307121047	COI	Ommatotriton ophryticus
EF526045_2306189394	COI	Ommatotriton ophryticus
EF526046_2306140562	COI	Ommatotriton ophryticus
MW259981_ABCAP647-08	COI	Ommatotriton ophryticus
00000000_ABCAP648-08	COI	Ommatotriton vittatus
00000000_ABCAP650-08	COI	Ommatotriton vittatus
EF526025_2310850578	COI	Ommatotriton vittatus
EF526026_2310099704	COI	Ommatotriton vittatus
EF526027_2311147824	COI	Ommatotriton vittatus
EF526028_2309185452	COI	Ommatotriton vittatus
EF526029_2308916161	COI	Ommatotriton vittatus
EF526030_2305680096	COI	Ommatotriton vittatus
EF526031_2305170173	COI	Ommatotriton vittatus
EF526032_2307617399	COI	Ommatotriton vittatus
EF526033_2306945729	COI	Ommatotriton vittatus
EF526047_2248482250	COI	Ommatotriton vittatus
EF526048_2304495037	COI	Ommatotriton vittatus
EF526049_2307056375	COI	Ommatotriton vittatus
EF526050_2310015257	COI	Ommatotriton vittatus
EF526051_2309734909	COI	Ommatotriton vittatus
EF526052_2308127656	COI	Ommatotriton vittatus
EF526053_2248482222	COI	Ommatotriton vittatus
EF526054_2310551651	COI	Ommatotriton vittatus
EF526055_2248482509	COI	Ommatotriton vittatus
EF526056_2248482505	COI	Ommatotriton vittatus
00000000_ABCAP857-09	COI	Onychodactylus japonicus
00000000_ABCAP858-09	COI	Onychodactylus japonicus
00000000_ABCAP866-09	COI	Onychodactylus japonicus
00000000_ABCAP867-09	COI	Onychodactylus japonicus
00000000_ABCAP868-09	COI	Onychodactylus japonicus
EF525824_2307352046	COI	Plethodon cinereus
EF525825_2310461449	COI	Plethodon cinereus
EF525826_2310244012	COI	Plethodon cinereus
EF525827_2308954746	COI	Plethodon cinereus
EF525828_2309847250	COI	Plethodon cinereus
EF525829_2310057353	COI	Plethodon cinereus
EF525830_2308709946	COI	Plethodon cinereus
EF525831_2310152740	COI	Plethodon cinereus
EF525832_2309224576	COI	Plethodon cinereus
EF525833_2308995072	COI	Plethodon cinereus
EF525834_2311089151	COI	Plethodon cinereus
EF525835_2308296569	COI	Plethodon cinereus
EF525836_2309367693	COI	Plethodon cinereus
EF525837_2307670600	COI	Plethodon cinereus
EF525838_2309774654	COI	Plethodon cinereus
MG421045_2310774705	COI	Plethodon cinereus
MG421089_2310234737	COI	Plethodon cinereus
MG421090_2311232432	COI	Plethodon cinereus
MG421579_1841730252	COI	Plethodon cinereus
MG421633_1841730239	COI	Plethodon cinereus
MG421642_2306354342	COI	Plethodon cinereus
MG421718_1841730235	COI	Plethodon cinereus
MG421844_1841730190	COI	Plethodon cinereus
MG421859_1841730319	COI	Plethodon cinereus
MG421865_2305791911	COI	Plethodon cinereus
MG421884_1841730251	COI	Plethodon cinereus
MG421951_1841730255	COI	Plethodon cinereus
MG422015_1841730195	COI	Plethodon cinereus
MG422056_1841730248	COI	Plethodon cinereus
MG422135_1841730186	COI	Plethodon cinereus
MG422222_1841730243	COI	Plethodon cinereus
MG422305_1841730226	COI	Plethodon cinereus
MG422405_1841730302	COI	Plethodon cinereus
MG422521_1841730227	COI	Plethodon cinereus
MG422533_1841730182	COI	Plethodon cinereus
MG422641_1841730229	COI	Plethodon cinereus
MG422661_1841730265	COI	Plethodon cinereus
MG422714_1841730257	COI	Plethodon cinereus
MG422860_1841730197	COI	Plethodon cinereus
MG422866_1841730170	COI	Plethodon cinereus
MG422895_1841730193	COI	Plethodon cinereus
MG422978_2310264955	COI	Plethodon cinereus
MG423114_1841730254	COI	Plethodon cinereus
MG423136_1841730212	COI	Plethodon cinereus
MG423494_1841730249	COI	Plethodon cinereus
MK037342_2308916979	COI	Plethodon cinereus
MK037343_2311083911	COI	Plethodon cinereus
MK037344_2309985406	COI	Plethodon cinereus
MK037345_2310195633	COI	Plethodon cinereus
MK037346_2310667138	COI	Plethodon cinereus
MK037347_2309760621	COI	Plethodon cinereus
MK037348_2309678411	COI	Plethodon cinereus
MK037349_2310513227	COI	Plethodon cinereus
MK037350_2308217863	COI	Plethodon cinereus
MK037351_2305819471	COI	Plethodon cinereus
KU985638_2310692028	COI	Plethodon glutinosus
KU986027_2306192941	COI	Plethodon glutinosus
KU986056_2306154725	COI	Plethodon glutinosus
KU986069_2305703076	COI	Plethodon glutinosus
MK037353_2306028858	COI	Plethodon hubrichti
MK037354_2306125215	COI	Plethodon hubrichti
MK037355_2306226789	COI	Plethodon hubrichti
MK037356_2306289662	COI	Plethodon hubrichti
MK037357_2305770578	COI	Plethodon hubrichti
KU985900_2307261294	COI	Plethodon montanus
KU985917_2307354335	COI	Plethodon montanus
KU986011_2307593781	COI	Plethodon montanus
MK037358_2304160453	COI	Plethodon montanus
MK037359_2309157534	COI	Plethodon montanus
MK037360_2306542736	COI	Plethodon montanus
MK037361_2307250584	COI	Plethodon montanus
MK037362_2304253886	COI	Plethodon montanus
MK037363_2306922696	COI	Plethodon montanus
MK037364_2304570887	COI	Plethodon richmondi
MK037365_2308057704	COI	Plethodon richmondi
MK037366_2305355384	COI	Plethodon richmondi
KU985619_2307516860	COI	Plethodon serratus
KU985828_2304619261	COI	Plethodon serratus
KU985905_2305179184	COI	Plethodon serratus
MK037367_2306236969	COI	Plethodon sherando
MK037368_2304189667	COI	Plethodon sherando
MK037369_2304722084	COI	Plethodon sherando
MK037370_2311209279	COI	Plethodon sherando
MK037371_2307822622	COI	Plethodon sherando
KU985649_2310787820	COI	Plethodon vehiculum
KU985740_2307802831	COI	Plethodon vehiculum
KU985748_2304386332	COI	Plethodon vehiculum
KU985882_2304532566	COI	Plethodon vehiculum
KU986190_2308131531	COI	Plethodon vehiculum
MG421165_1841730223	COI	Plethodon vehiculum
MK037372_2309337482	COI	Plethodon wehrlei
MK037373_2310651613	COI	Plethodon wehrlei
MK037374_2308670976	COI	Plethodon wehrlei
MK037375_2308197501	COI	Plethodon wehrlei
MK037376_2310298989	COI	Plethodon wehrlei
MK037377_2307509518	COI	Plethodon wehrlei
00000000_IMSAM040-09	COI	Pleurodeles waltl
EF525839_2310912067	COI	Pleurodeles waltl
EF525840_2310769278	COI	Pleurodeles waltl
EF525841_2310205505	COI	Pleurodeles waltl
KU985728_2307896147	COI	Pseudotriton ruber
MK037381_2311143880	COI	Pseudotriton ruber
MK037382_2309243408	COI	Pseudotriton ruber
MK037383_2308647143	COI	Pseudotriton ruber
00000000_ABCAP613-08	COI	Ranodon sibiricus
00000000_ABCAP614-08	COI	Ranodon sibiricus
00000000_ABCAP801-08	COI	Ranodon sibiricus
00000000_ABCAP802-08	COI	Ranodon sibiricus
00000000_ABCAP803-08	COI	Ranodon sibiricus
EF525911_2308946406	COI	Salamandra salamandra
EF525912_2310152572	COI	Salamandra salamandra
EF525913_2309276703	COI	Salamandra salamandra
EF525914_2310640508	COI	Salamandra salamandra
EF525915_2308380525	COI	Salamandra salamandra
HQ954805_2309200243	COI	Salamandra salamandra
KP697835_2311003381	COI	Salamandra salamandra
KP697838_2309361141	COI	Salamandra salamandra
KP697841_2309642447	COI	Salamandra salamandra
KP697851_2308964404	COI	Salamandra salamandra
KP697857_2304923088	COI	Salamandra salamandra
KP697863_2304309190	COI	Salamandra salamandra
KP697864_2305172956	COI	Salamandra salamandra
KP697928_2308111229	COI	Salamandra salamandra
KP697941_2305401078	COI	Salamandra salamandra
00000000_ABCAP759-08	COI	Salamandrella keyserlingii
00000000_ABCAP869-09	COI	Salamandrella keyserlingii
00000000_ABCAP870-09	COI	Salamandrella keyserlingii
00000000_ABCAP755-08	COI	Salamandrella schrenckii
00000000_ABCAP756-08	COI	Salamandrella schrenckii
00000000_ABCAP757-08	COI	Salamandrella schrenckii
00000000_ABCAP758-08	COI	Salamandrella schrenckii
00000000_ABCAP760-08	COI	Salamandrella schrenckii
00000000_ABCAP761-08	COI	Salamandrella schrenckii
00000000_ABCAP762-08	COI	Salamandrella schrenckii
00000000_ABCAP763-08	COI	Salamandrella schrenckii
00000000_ABCAP764-08	COI	Salamandrella schrenckii
00000000_ABCAP767-08	COI	Salamandrella schrenckii
00000000_ABCAP768-08	COI	Salamandrella schrenckii
00000000_ABCAP769-08	COI	Salamandrella schrenckii
00000000_ABCAP770-08	COI	Salamandrella schrenckii
00000000_ABCAP771-08	COI	Salamandrella schrenckii
00000000_ABCAP772-08	COI	Salamandrella schrenckii
EF525957_2309782873	COI	Triturus carnifex
EF525958_2310272863	COI	Triturus carnifex
EF525959_2310990442	COI	Triturus carnifex
EF525960_2309722921	COI	Triturus carnifex
EF525961_2310682078	COI	Triturus carnifex
EF525962_2308235917	COI	Triturus carnifex
EF525963_2310526899	COI	Triturus carnifex
EF525964_2309380501	COI	Triturus carnifex
EF525965_2310522454	COI	Triturus carnifex
HQ954775_2309368095	COI	Triturus carnifex
HQ954786_2310200237	COI	Triturus carnifex
KP697945_2307333578	COI	Triturus carnifex
00000000_HERNO017-18	COI	Triturus cristatus
EF525966_2310667473	COI	Triturus cristatus
EF525967_2248481705	COI	Triturus cristatus
EF525968_2309252346	COI	Triturus cristatus
EF525969_2248481557	COI	Triturus cristatus
EF525970_2310456050	COI	Triturus cristatus
EF525971_2310538469	COI	Triturus cristatus
EF525972_2309603847	COI	Triturus cristatus
EF525973_2310952798	COI	Triturus cristatus
EF525974_2248481853	COI	Triturus cristatus
EF525975_2308425406	COI	Triturus cristatus
EF525976_2306301083	COI	Triturus cristatus
HQ954787_2305438567	COI	Triturus cristatus
KJ128672_2307542898	COI	Triturus cristatus
KJ128673_2310461555	COI	Triturus cristatus
KP697896_2309103850	COI	Triturus cristatus
EF525977_ABCAP093-05	COI	Triturus cristatus x dobrogicus macrosomus
EF525978_ABCAP090-05	COI	Triturus cristatus x dobrogicus macrosomus
EF525979_ABCAP094-05	COI	Triturus cristatus x dobrogicus macrosomus
EF525980_ABCAP091-05	COI	Triturus cristatus x dobrogicus macrosomus
EF525981_ABCAP092-05	COI	Triturus cristatus x dobrogicus macrosomus
EF525982_2305628177	COI	Triturus dobrogicus
EF525983_2309156832	COI	Triturus dobrogicus
EF525984_2304993807	COI	Triturus dobrogicus
EF525985_2307834257	COI	Triturus dobrogicus
00000000_ABCAP809-08	COI	Triturus karelinii
EF525991_2307747175	COI	Triturus karelinii
EF525992_2307534086	COI	Triturus karelinii
EF525993_2304815011	COI	Triturus karelinii
EF525994_2304520408	COI	Triturus karelinii
EF525995_2305503565	COI	Triturus karelinii
EF525996_2305807905	COI	Triturus karelinii
EF525997_2308180077	COI	Triturus karelinii
EF525998_2308637587	COI	Triturus karelinii
EF525999_2307133356	COI	Triturus karelinii
EF526000_2306693681	COI	Triturus karelinii
EF526001_2304164283	COI	Triturus karelinii
EF526002_2306304896	COI	Triturus karelinii
EF526003_2308262256	COI	Triturus karelinii
EF526004_2307683000	COI	Triturus karelinii
EF526005_2310917272	COI	Triturus karelinii
EF526006_2307929504	COI	Triturus karelinii
EF526007_2308127806	COI	Triturus karelinii

## Sheet: cytb
phylogatR ID	gene	species
00000000_CHIBA003-07	cytb	Batrachuperus taibaiensis
00000000_CHIBA004-07	cytb	Batrachuperus taibaiensis
00000000_CHIBA005-07	cytb	Batrachuperus taibaiensis
00000000_CHIBA006-07	cytb	Batrachuperus taibaiensis
00000000_CHIBA007-07	cytb	Batrachuperus taibaiensis
00000000_CHIBA008-07	cytb	Batrachuperus taibaiensis
00000000_CHIBA009-07	cytb	Batrachuperus taibaiensis
00000000_CHIBA010-07	cytb	Batrachuperus taibaiensis
00000000_CHIBA011-07	cytb	Batrachuperus taibaiensis
00000000_CHIBA012-07	cytb	Batrachuperus tibetanus
00000000_CHIBA015-07	cytb	Batrachuperus tibetanus
00000000_CHIBA016-07	cytb	Batrachuperus tibetanus
00000000_CHIBA017-07	cytb	Batrachuperus tibetanus
00000000_CHIBA019-07	cytb	Batrachuperus tibetanus
00000000_CHIBA020-07	cytb	Batrachuperus tibetanus
00000000_CHIBA021-07	cytb	Batrachuperus tibetanus
00000000_CHIBA024-07	cytb	Batrachuperus karlschmidti
00000000_CHIBA025-07	cytb	Batrachuperus karlschmidti
00000000_CHIBA026-07	cytb	Batrachuperus karlschmidti
00000000_CHIBA027-07	cytb	Batrachuperus karlschmidti
00000000_CHIBA028-07	cytb	Batrachuperus karlschmidti
00000000_CHIBA032-07	cytb	Batrachuperus pinchonii
00000000_CHIBA035-07	cytb	Batrachuperus pinchonii
00000000_CHIBA037-07	cytb	Batrachuperus pinchonii
00000000_CHIBA038-07	cytb	Batrachuperus pinchonii
00000000_CHIBA040-07	cytb	Batrachuperus pinchonii
00000000_CHIBA061-07	cytb	Batrachuperus londongensis
DQ994985_2304807555	cytb	Plethodon shermani
DQ994987_2307487138	cytb	Plethodon shermani
DQ994988_2305144971	cytb	Plethodon shermani
DQ994989_2304563216	cytb	Plethodon shermani
EU011321_543578598	cytb	Batrachoseps attenuatus
EU011322_543555113	cytb	Batrachoseps attenuatus
EU011323_543555116	cytb	Batrachoseps attenuatus
EU011326_543578601	cytb	Batrachoseps attenuatus
EU011327_543555111	cytb	Batrachoseps attenuatus
EU011328_543555112	cytb	Batrachoseps attenuatus
EU011329_543555098	cytb	Batrachoseps attenuatus
EU011330_543555099	cytb	Batrachoseps attenuatus
EU011331_543555101	cytb	Batrachoseps attenuatus
EU011332_543555102	cytb	Batrachoseps attenuatus
EU011333_543578608	cytb	Batrachoseps attenuatus
EU011334_543578609	cytb	Batrachoseps attenuatus
EU011335_543578605	cytb	Batrachoseps attenuatus
EU011336_543578607	cytb	Batrachoseps attenuatus
EU011337_543555147	cytb	Batrachoseps attenuatus
EU011338_543555129	cytb	Batrachoseps attenuatus
EU011381_543558463	cytb	Batrachoseps attenuatus
EU011401_543561237	cytb	Batrachoseps attenuatus
EU011402_543552931	cytb	Batrachoseps attenuatus
EU296254_2304509123	cytb	Batrachuperus pinchonii
EU296255_2305511631	cytb	Batrachuperus pinchonii
EU296256_2304142459	cytb	Batrachuperus pinchonii
EU296257_2305286984	cytb	Batrachuperus pinchonii
EU296258_2304172219	cytb	Batrachuperus pinchonii
EU296259_2305410004	cytb	Batrachuperus pinchonii
EU296260_2305560748	cytb	Batrachuperus pinchonii
EU296261_2307088482	cytb	Batrachuperus pinchonii
EU296262_2304465782	cytb	Batrachuperus pinchonii
EU296263_2306430237	cytb	Batrachuperus pinchonii
EU296264_2304893501	cytb	Batrachuperus pinchonii
EU296265_2305802224	cytb	Batrachuperus pinchonii
EU296266_2307047376	cytb	Batrachuperus pinchonii
EU296267_2304171877	cytb	Batrachuperus pinchonii
EU296268_2307005951	cytb	Batrachuperus pinchonii
EU296269_2304484116	cytb	Batrachuperus pinchonii
EU296270_2309963114	cytb	Batrachuperus pinchonii
EU296271_2309824417	cytb	Batrachuperus pinchonii
EU296272_2309519936	cytb	Batrachuperus pinchonii
EU296273_2310753802	cytb	Batrachuperus pinchonii
EU296274_2308103191	cytb	Batrachuperus pinchonii
EU296275_2311100444	cytb	Batrachuperus pinchonii
EU296276_2308056436	cytb	Batrachuperus pinchonii
EU296277_2309166504	cytb	Batrachuperus pinchonii
EU296278_2309552368	cytb	Batrachuperus pinchonii
EU296279_2310185267	cytb	Batrachuperus pinchonii
EU296280_2309488801	cytb	Batrachuperus pinchonii
EU296281_2308757656	cytb	Batrachuperus pinchonii
EU296293_2310846714	cytb	Batrachuperus yenyuanensis
EU296294_2310745676	cytb	Batrachuperus yenyuanensis
EU296295_2308435597	cytb	Batrachuperus yenyuanensis
EU296296_2310886128	cytb	Batrachuperus yenyuanensis
EU296297_2306684343	cytb	Batrachuperus yenyuanensis
EU296298_2306993588	cytb	Batrachuperus yenyuanensis
EU296299_2305838544	cytb	Batrachuperus yenyuanensis
EU296300_2307211263	cytb	Batrachuperus yenyuanensis
EU296301_2310870209	cytb	Batrachuperus yenyuanensis
EU296302_2309510685	cytb	Batrachuperus yenyuanensis
EU296303_2307630728	cytb	Batrachuperus yenyuanensis
EU296304_2308413190	cytb	Batrachuperus yenyuanensis
EU296314_2310821612	cytb	Batrachuperus karlschmidti
EU296315_2308597373	cytb	Batrachuperus karlschmidti
EU296316_2310662270	cytb	Batrachuperus karlschmidti
EU296317_2307912182	cytb	Batrachuperus karlschmidti
EU296318_2310530019	cytb	Batrachuperus karlschmidti
EU296319_2311128194	cytb	Batrachuperus karlschmidti
EU296320_2308785415	cytb	Batrachuperus karlschmidti
EU296321_2308564707	cytb	Batrachuperus karlschmidti
EU296322_2308859702	cytb	Batrachuperus karlschmidti
EU296323_2310388421	cytb	Batrachuperus karlschmidti
EU296324_2309127879	cytb	Batrachuperus karlschmidti
EU296325_2309462057	cytb	Batrachuperus karlschmidti
EU296326_2310972771	cytb	Batrachuperus karlschmidti
EU296327_2309662690	cytb	Batrachuperus karlschmidti
EU296328_2310674981	cytb	Batrachuperus karlschmidti
EU296329_2310268095	cytb	Batrachuperus taibaiensis
EU296330_2307250039	cytb	Batrachuperus taibaiensis
EU296331_2306132697	cytb	Batrachuperus taibaiensis
EU296332_2306268880	cytb	Batrachuperus taibaiensis
EU296333_2308217502	cytb	Batrachuperus taibaiensis
EU296334_2306168472	cytb	Batrachuperus taibaiensis
EU296335_2304574287	cytb	Batrachuperus taibaiensis
EU296336_2304147686	cytb	Batrachuperus taibaiensis
EU296337_2305622934	cytb	Batrachuperus taibaiensis
EU296338_2307118427	cytb	Batrachuperus taibaiensis
EU296339_2306084829	cytb	Batrachuperus taibaiensis
EU296340_2307120768	cytb	Batrachuperus taibaiensis
EU296341_2307395629	cytb	Batrachuperus taibaiensis
EU296342_2307376814	cytb	Batrachuperus taibaiensis
EU296343_2306673042	cytb	Batrachuperus karlschmidti
EU296344_2307461001	cytb	Batrachuperus tibetanus
EU296345_2304354190	cytb	Batrachuperus tibetanus
EU296346_2307595543	cytb	Batrachuperus tibetanus
EU296347_2306345017	cytb	Batrachuperus tibetanus
EU296348_2308362451	cytb	Batrachuperus tibetanus
EU296349_2305256089	cytb	Batrachuperus tibetanus
EU296350_2307666605	cytb	Batrachuperus tibetanus
EU296351_2308649130	cytb	Batrachuperus tibetanus
EU296352_2310161382	cytb	Batrachuperus tibetanus
EU296353_2310899020	cytb	Batrachuperus tibetanus
EU296354_2310497146	cytb	Batrachuperus tibetanus
EU296355_2309864700	cytb	Batrachuperus tibetanus
EU296356_2310075062	cytb	Batrachuperus tibetanus
EU296357_2308670365	cytb	Batrachuperus tibetanus
EU296358_2308371473	cytb	Batrachuperus tibetanus
EU296359_2310404524	cytb	Batrachuperus tibetanus
EU296360_2309108426	cytb	Batrachuperus tibetanus
EU296361_2310823725	cytb	Batrachuperus tibetanus
EU296362_2309399144	cytb	Batrachuperus tibetanus
EU296363_2310677548	cytb	Batrachuperus tibetanus
EU296364_2309981820	cytb	Batrachuperus tibetanus
EU296365_2309693685	cytb	Batrachuperus tibetanus
EU296366_2309427850	cytb	Batrachuperus tibetanus
EU296367_2310338507	cytb	Batrachuperus tibetanus
EU296368_2309214360	cytb	Batrachuperus tibetanus
EU296369_2310204720	cytb	Batrachuperus tibetanus
EU296370_2310115806	cytb	Batrachuperus tibetanus
EU296371_2310734680	cytb	Batrachuperus tibetanus
EU296372_2310509484	cytb	Batrachuperus tibetanus
EU296373_2310357705	cytb	Batrachuperus tibetanus
EU296374_2311048155	cytb	Batrachuperus tibetanus
EU296375_2309654877	cytb	Batrachuperus tibetanus
EU296376_2310093625	cytb	Batrachuperus tibetanus
EU296377_2309640247	cytb	Batrachuperus tibetanus
EU296378_2307111113	cytb	Batrachuperus tibetanus
EU296379_2308514105	cytb	Batrachuperus tibetanus
EU296380_2305891070	cytb	Batrachuperus tibetanus
EU296381_2304604574	cytb	Batrachuperus tibetanus
EU296382_2305394746	cytb	Batrachuperus tibetanus
EU296383_2308450348	cytb	Batrachuperus tibetanus
EU296384_2305142289	cytb	Batrachuperus tibetanus
EU296385_2307002079	cytb	Batrachuperus londongensis
EU296386_2305058217	cytb	Batrachuperus londongensis
EU296387_2305524209	cytb	Batrachuperus londongensis
EU296388_2306796533	cytb	Batrachuperus londongensis
EU296389_2308085086	cytb	Batrachuperus londongensis
EU296390_2307057230	cytb	Batrachuperus londongensis
EU296391_2306848934	cytb	Batrachuperus londongensis
EU296392_2306063253	cytb	Batrachuperus londongensis
EU296393_2304679270	cytb	Batrachuperus londongensis
EU296394_2305653927	cytb	Batrachuperus londongensis
EU296395_2305742597	cytb	Batrachuperus londongensis
EU296396_2304563124	cytb	Batrachuperus londongensis
EU296397_2306290836	cytb	Batrachuperus londongensis
FJ151654_2305867974	cytb	Ensatina eschscholtzii
FJ151655_2304134505	cytb	Ensatina eschscholtzii
FJ151656_2306829788	cytb	Ensatina eschscholtzii
FJ151658_2308119915	cytb	Ensatina eschscholtzii
FJ151660_2306393012	cytb	Ensatina eschscholtzii
FJ151661_2304341218	cytb	Ensatina eschscholtzii
FJ151662_2305592058	cytb	Ensatina eschscholtzii
FJ151663_2305351028	cytb	Ensatina eschscholtzii
FJ151664_2305846602	cytb	Ensatina eschscholtzii
FJ151665_2305706550	cytb	Ensatina eschscholtzii
FJ151667_2305088507	cytb	Ensatina eschscholtzii
FJ151668_2305786608	cytb	Ensatina eschscholtzii
FJ151669_2305006969	cytb	Ensatina eschscholtzii
FJ151670_2308798269	cytb	Ensatina eschscholtzii
FJ151671_2309375826	cytb	Ensatina eschscholtzii
FJ151672_2308374556	cytb	Ensatina eschscholtzii
FJ151673_2308191982	cytb	Ensatina eschscholtzii
FJ151674_2310454550	cytb	Ensatina eschscholtzii
FJ151676_2309744311	cytb	Ensatina eschscholtzii
FJ151677_2311008805	cytb	Ensatina eschscholtzii
FJ151681_2309899017	cytb	Ensatina eschscholtzii
FJ151682_2308500649	cytb	Ensatina eschscholtzii
FJ151684_2310875805	cytb	Ensatina eschscholtzii
FJ151686_2308985591	cytb	Ensatina eschscholtzii
FJ151687_2307912410	cytb	Ensatina eschscholtzii
FJ151688_2309095019	cytb	Ensatina eschscholtzii
FJ151689_2307569290	cytb	Ensatina eschscholtzii
FJ151690_2308458099	cytb	Ensatina eschscholtzii
FJ151693_2310201811	cytb	Ensatina eschscholtzii
FJ151694_2308572276	cytb	Ensatina eschscholtzii
FJ151695_2309287301	cytb	Ensatina eschscholtzii
FJ151696_2311102633	cytb	Ensatina eschscholtzii
FJ151697_2310546260	cytb	Ensatina eschscholtzii
FJ151698_2310164181	cytb	Ensatina eschscholtzii
FJ151700_2305878983	cytb	Ensatina eschscholtzii
FJ151701_2307397104	cytb	Ensatina eschscholtzii
FJ151702_2304906268	cytb	Ensatina eschscholtzii
FJ151703_2305656988	cytb	Ensatina eschscholtzii
FJ151704_2305879938	cytb	Ensatina eschscholtzii
FJ151705_2306287955	cytb	Ensatina eschscholtzii
FJ151706_2308376553	cytb	Ensatina eschscholtzii
FJ151707_2309068791	cytb	Ensatina eschscholtzii
FJ151708_2309106111	cytb	Ensatina eschscholtzii
FJ151709_2309052448	cytb	Ensatina eschscholtzii
FJ151710_2309467550	cytb	Ensatina eschscholtzii
FJ151711_2310341921	cytb	Ensatina eschscholtzii
FJ151712_2307555184	cytb	Ensatina eschscholtzii
FJ151713_2308784218	cytb	Ensatina eschscholtzii
FJ151714_2311123418	cytb	Ensatina eschscholtzii
FJ151715_2308348402	cytb	Ensatina eschscholtzii
FJ151716_2307815347	cytb	Ensatina eschscholtzii
FJ151717_2310782834	cytb	Ensatina eschscholtzii
FJ151718_2308706452	cytb	Ensatina eschscholtzii
FJ151719_2308629104	cytb	Ensatina eschscholtzii
FJ151720_2309116587	cytb	Ensatina eschscholtzii
FJ151721_2308146262	cytb	Ensatina eschscholtzii
FJ151722_2310355276	cytb	Ensatina eschscholtzii
FJ151723_2310634204	cytb	Ensatina eschscholtzii
FJ151724_2310066231	cytb	Ensatina eschscholtzii
FJ151725_2310128111	cytb	Ensatina eschscholtzii
FJ151726_2308626324	cytb	Ensatina eschscholtzii
FJ151727_2310599112	cytb	Ensatina eschscholtzii
FJ151728_2310234018	cytb	Ensatina eschscholtzii
FJ151729_2310322902	cytb	Ensatina eschscholtzii
FJ151730_2307284960	cytb	Ensatina eschscholtzii
FJ151731_2305109727	cytb	Ensatina eschscholtzii
FJ151732_2307510595	cytb	Ensatina eschscholtzii
FJ151733_2305782448	cytb	Ensatina eschscholtzii
FJ151734_2306861773	cytb	Ensatina eschscholtzii
FJ151735_2305413179	cytb	Ensatina eschscholtzii
FJ151736_2305193564	cytb	Ensatina eschscholtzii
FJ151738_2305956263	cytb	Ensatina eschscholtzii
FJ151739_2307478032	cytb	Ensatina eschscholtzii
FJ151740_2307301504	cytb	Ensatina eschscholtzii
FJ151741_2305793555	cytb	Ensatina eschscholtzii
FJ151742_2306827908	cytb	Ensatina eschscholtzii
FJ151743_2306141769	cytb	Ensatina eschscholtzii
FJ151744_2306180655	cytb	Ensatina eschscholtzii
FJ151745_2306768164	cytb	Ensatina eschscholtzii
FJ151746_2306066623	cytb	Ensatina eschscholtzii
FJ151747_2304905713	cytb	Ensatina eschscholtzii
FJ151748_2305554860	cytb	Ensatina eschscholtzii
FJ151749_2306191221	cytb	Ensatina eschscholtzii
FJ151751_2308608553	cytb	Ensatina eschscholtzii
FJ151752_2310545141	cytb	Ensatina eschscholtzii
FJ151754_2309141395	cytb	Ensatina eschscholtzii
FJ151756_2308166431	cytb	Ensatina eschscholtzii
FJ151757_2308922029	cytb	Ensatina eschscholtzii
FJ151758_2311111058	cytb	Ensatina eschscholtzii
FJ151759_2310621379	cytb	Ensatina eschscholtzii
FJ151761_2308460179	cytb	Ensatina eschscholtzii
FJ151762_2309409674	cytb	Ensatina eschscholtzii
FJ151763_2308706725	cytb	Ensatina eschscholtzii
FJ151764_2308667824	cytb	Ensatina eschscholtzii
FJ151765_2311212566	cytb	Ensatina eschscholtzii
FJ151766_2308678267	cytb	Ensatina eschscholtzii
FJ151767_2308454764	cytb	Ensatina eschscholtzii
FJ151768_2309031990	cytb	Ensatina eschscholtzii
FJ151769_2309779485	cytb	Ensatina eschscholtzii
FJ151770_2309319384	cytb	Ensatina eschscholtzii
FJ151771_2309125797	cytb	Ensatina eschscholtzii
FJ151772_2309274294	cytb	Ensatina eschscholtzii
FJ151773_2308860361	cytb	Ensatina eschscholtzii
FJ151774_2311071368	cytb	Ensatina eschscholtzii
FJ151775_2308025645	cytb	Ensatina eschscholtzii
FJ151776_2310580919	cytb	Ensatina eschscholtzii
FJ151777_2311042673	cytb	Ensatina eschscholtzii
FJ151778_2310396688	cytb	Ensatina eschscholtzii
FJ151779_2310587429	cytb	Ensatina eschscholtzii
FJ151781_2307801546	cytb	Ensatina eschscholtzii
FJ151782_2305974351	cytb	Ensatina eschscholtzii
FJ151783_2305224648	cytb	Ensatina eschscholtzii
FJ151784_2306689518	cytb	Ensatina eschscholtzii
FJ151785_2307673972	cytb	Ensatina eschscholtzii
FJ151786_2306458351	cytb	Ensatina eschscholtzii
FJ151787_2305787910	cytb	Ensatina eschscholtzii
FJ151788_2307556334	cytb	Ensatina eschscholtzii
FJ151789_2305885786	cytb	Ensatina eschscholtzii
FJ151790_2306810873	cytb	Ensatina eschscholtzii
FJ151791_2307120661	cytb	Ensatina eschscholtzii
FJ151792_2307319440	cytb	Ensatina eschscholtzii
FJ151793_2305647136	cytb	Ensatina eschscholtzii
FJ151794_2306474238	cytb	Ensatina eschscholtzii
FJ151795_2305006803	cytb	Ensatina eschscholtzii
FJ151796_2307157855	cytb	Ensatina eschscholtzii
FJ151797_2305512766	cytb	Ensatina eschscholtzii
FJ151798_2307504978	cytb	Ensatina eschscholtzii
FJ151799_2304581272	cytb	Ensatina eschscholtzii
FJ151800_2310649599	cytb	Ensatina eschscholtzii
FJ151802_2308772778	cytb	Ensatina eschscholtzii
FJ151803_2308045715	cytb	Ensatina eschscholtzii
FJ151804_2310106377	cytb	Ensatina eschscholtzii
FJ151805_2310241152	cytb	Ensatina eschscholtzii
FJ151806_2310849387	cytb	Ensatina eschscholtzii
FJ151807_2309622238	cytb	Ensatina eschscholtzii
FJ151808_2310110470	cytb	Ensatina eschscholtzii
FJ151809_2309002204	cytb	Ensatina eschscholtzii
FJ151810_2307103334	cytb	Ensatina eschscholtzii
FJ151811_2307015474	cytb	Ensatina eschscholtzii
FJ151812_2305568083	cytb	Ensatina eschscholtzii
FJ151814_2306153160	cytb	Ensatina eschscholtzii
FJ151815_2305223362	cytb	Ensatina eschscholtzii
FJ151816_2307028016	cytb	Ensatina eschscholtzii
FJ151817_2307430360	cytb	Ensatina eschscholtzii
FJ151818_2306132813	cytb	Ensatina eschscholtzii
FJ151819_2306874930	cytb	Ensatina eschscholtzii
FJ151820_2306151152	cytb	Ensatina eschscholtzii
FJ151821_2305452609	cytb	Ensatina eschscholtzii
FJ151822_2306923457	cytb	Ensatina eschscholtzii
FJ151823_2305165701	cytb	Ensatina eschscholtzii
FJ151824_2307438897	cytb	Ensatina eschscholtzii
FJ151825_2305446131	cytb	Ensatina eschscholtzii
FJ151826_2304841714	cytb	Ensatina eschscholtzii
FJ151827_2306066973	cytb	Ensatina eschscholtzii
FJ151828_2305318205	cytb	Ensatina eschscholtzii
FJ151829_2308372009	cytb	Ensatina eschscholtzii
FJ151830_2305037274	cytb	Ensatina eschscholtzii
FJ151831_2306822581	cytb	Ensatina eschscholtzii
FJ151832_2307909632	cytb	Ensatina eschscholtzii
FJ151833_2307841547	cytb	Ensatina eschscholtzii
FJ151834_2309213633	cytb	Ensatina eschscholtzii
FJ151835_2307459670	cytb	Ensatina eschscholtzii
FJ151836_2307931134	cytb	Ensatina eschscholtzii
FJ151837_2309602224	cytb	Ensatina eschscholtzii
FJ151838_2309235600	cytb	Ensatina eschscholtzii
FJ151839_2310266858	cytb	Ensatina eschscholtzii
FJ151840_2310500511	cytb	Ensatina eschscholtzii
FJ151841_2308285577	cytb	Ensatina eschscholtzii
FJ151842_2308634243	cytb	Ensatina eschscholtzii
FJ151843_2308328344	cytb	Ensatina eschscholtzii
FJ151844_2311073732	cytb	Ensatina eschscholtzii
FJ151845_2309212658	cytb	Ensatina eschscholtzii
FJ151846_2309460930	cytb	Ensatina eschscholtzii
FJ151847_2309242224	cytb	Ensatina eschscholtzii
FJ151848_2308454708	cytb	Ensatina eschscholtzii
FJ151849_2309032358	cytb	Ensatina eschscholtzii
FJ151851_2309802425	cytb	Ensatina eschscholtzii
FJ151852_2309278546	cytb	Ensatina eschscholtzii
FJ151853_2310279351	cytb	Ensatina eschscholtzii
FJ151854_2310183348	cytb	Ensatina eschscholtzii
FJ151855_2310201719	cytb	Ensatina eschscholtzii
FJ151856_2308848191	cytb	Ensatina eschscholtzii
FJ151857_2310728692	cytb	Ensatina eschscholtzii
FJ151858_2311186473	cytb	Ensatina eschscholtzii
FJ151859_2310198514	cytb	Ensatina eschscholtzii
FJ151860_2306947715	cytb	Ensatina eschscholtzii
FJ151861_2307101118	cytb	Ensatina eschscholtzii
FJ151862_2306404265	cytb	Ensatina eschscholtzii
FJ151863_2305326293	cytb	Ensatina eschscholtzii
FJ151864_2305523530	cytb	Ensatina eschscholtzii
FJ151865_2307989091	cytb	Ensatina eschscholtzii
FJ151866_2305729199	cytb	Ensatina eschscholtzii
FJ151867_2306733747	cytb	Ensatina eschscholtzii
FJ151868_2304456374	cytb	Ensatina eschscholtzii
FJ151869_2306475781	cytb	Ensatina eschscholtzii
FJ151870_2305086314	cytb	Ensatina eschscholtzii
FJ151871_2305542912	cytb	Ensatina eschscholtzii
FJ151872_2304191112	cytb	Ensatina eschscholtzii
FJ151873_2305317611	cytb	Ensatina eschscholtzii
FJ151874_2305378854	cytb	Ensatina eschscholtzii
FJ151875_2304796353	cytb	Ensatina eschscholtzii
FJ151876_2306688367	cytb	Ensatina eschscholtzii
FJ151877_2305982572	cytb	Ensatina eschscholtzii
FJ151878_2307595621	cytb	Ensatina eschscholtzii
FJ151880_2309099280	cytb	Ensatina eschscholtzii
FJ151881_2311027739	cytb	Ensatina eschscholtzii
FJ151882_2308256406	cytb	Ensatina eschscholtzii
FJ151883_2309781793	cytb	Ensatina eschscholtzii
FJ151884_2308582755	cytb	Ensatina eschscholtzii
FJ151885_2309349026	cytb	Ensatina eschscholtzii
FJ151886_2309320111	cytb	Ensatina eschscholtzii
FJ151887_2310301624	cytb	Ensatina eschscholtzii
FJ151888_2310074654	cytb	Ensatina eschscholtzii
FJ151889_2309525213	cytb	Ensatina eschscholtzii
FJ151890_2308097536	cytb	Ensatina eschscholtzii
FJ151891_2310777344	cytb	Ensatina eschscholtzii
FJ151892_2308902148	cytb	Ensatina eschscholtzii
FJ151893_2307943511	cytb	Ensatina eschscholtzii
FJ151894_2308607803	cytb	Ensatina eschscholtzii
FJ151895_2309974185	cytb	Ensatina eschscholtzii
FJ151896_2311128122	cytb	Ensatina eschscholtzii
FJ151897_2309987178	cytb	Ensatina eschscholtzii
FJ151898_2309502671	cytb	Ensatina eschscholtzii
FJ151899_2310717037	cytb	Ensatina eschscholtzii
FJ151900_2306299382	cytb	Ensatina eschscholtzii
FJ151901_2306959299	cytb	Ensatina eschscholtzii
FJ151902_2304193140	cytb	Ensatina eschscholtzii
FJ151903_2305151511	cytb	Ensatina eschscholtzii
FJ151904_2306219010	cytb	Ensatina eschscholtzii
FJ151905_2307176172	cytb	Ensatina eschscholtzii
FJ151906_2304819073	cytb	Ensatina eschscholtzii
FJ151907_2306811340	cytb	Ensatina eschscholtzii
FJ151908_2307745297	cytb	Ensatina eschscholtzii
FJ151909_2304412461	cytb	Ensatina eschscholtzii
FJ151910_2306541599	cytb	Ensatina eschscholtzii
FJ151911_2306369807	cytb	Ensatina eschscholtzii
FJ151912_2305936365	cytb	Ensatina eschscholtzii
FJ151913_2307210921	cytb	Ensatina eschscholtzii
FJ151915_2308312001	cytb	Ensatina eschscholtzii
FJ151916_2309369712	cytb	Ensatina eschscholtzii
FJ151917_2308303157	cytb	Ensatina eschscholtzii
FJ151918_2309424977	cytb	Ensatina eschscholtzii
FJ151919_2310080854	cytb	Ensatina eschscholtzii
FJ151920_2308876525	cytb	Ensatina eschscholtzii
FJ151921_2311123605	cytb	Ensatina eschscholtzii
FJ151922_2307349429	cytb	Ensatina eschscholtzii
FJ151923_2309374132	cytb	Ensatina eschscholtzii
FJ151924_2310401926	cytb	Ensatina eschscholtzii
FJ151925_2310016931	cytb	Ensatina eschscholtzii
FJ151926_2309011959	cytb	Ensatina eschscholtzii
FJ151927_2311228587	cytb	Ensatina eschscholtzii
FJ151928_2309582578	cytb	Ensatina eschscholtzii
FJ151929_2309411469	cytb	Ensatina eschscholtzii
FJ151930_2309885548	cytb	Ensatina eschscholtzii
FJ151931_2309226669	cytb	Ensatina eschscholtzii
FJ151932_2310002138	cytb	Ensatina eschscholtzii
FJ151933_2309866097	cytb	Ensatina eschscholtzii
FJ151934_2309766202	cytb	Ensatina eschscholtzii
FJ151935_2310059234	cytb	Ensatina eschscholtzii
FJ151936_2311113788	cytb	Ensatina eschscholtzii
FJ151937_2309480168	cytb	Ensatina eschscholtzii
FJ151938_2309462560	cytb	Ensatina eschscholtzii
FJ151939_2310359024	cytb	Ensatina eschscholtzii
FJ151940_2305469143	cytb	Ensatina eschscholtzii
FJ151941_2307140110	cytb	Ensatina eschscholtzii
FJ151942_2306467831	cytb	Ensatina eschscholtzii
FJ151943_2305768275	cytb	Ensatina eschscholtzii
FJ151944_2305412439	cytb	Ensatina eschscholtzii
FJ151945_2305955929	cytb	Ensatina eschscholtzii
FJ151947_2304739729	cytb	Ensatina eschscholtzii
FJ151948_2305263550	cytb	Ensatina eschscholtzii
FJ151949_2309339737	cytb	Ensatina eschscholtzii
FJ151951_2306180658	cytb	Ensatina eschscholtzii
FJ151952_2306259400	cytb	Ensatina eschscholtzii
FJ151953_2305453548	cytb	Ensatina eschscholtzii
FJ151955_2307288858	cytb	Ensatina eschscholtzii
FJ151956_2306853414	cytb	Ensatina eschscholtzii
FJ151957_2304416389	cytb	Ensatina eschscholtzii
FJ151958_2305762951	cytb	Ensatina eschscholtzii
FJ151962_2308412906	cytb	Ensatina eschscholtzii
FJ151969_2308734026	cytb	Ensatina eschscholtzii
FJ151972_2311132741	cytb	Ensatina eschscholtzii
FJ151973_2309295217	cytb	Ensatina eschscholtzii
FJ151975_2309613231	cytb	Ensatina eschscholtzii
FJ151976_2310559003	cytb	Ensatina eschscholtzii
FJ151977_2310264063	cytb	Ensatina eschscholtzii
FJ151978_2307857817	cytb	Ensatina eschscholtzii
FJ151979_2309368330	cytb	Ensatina eschscholtzii
FJ151980_2309512220	cytb	Ensatina eschscholtzii
FJ151982_2309044394	cytb	Ensatina eschscholtzii
FJ151983_2310069619	cytb	Ensatina eschscholtzii
FJ151984_2310818705	cytb	Ensatina eschscholtzii
FJ151985_2310023005	cytb	Ensatina eschscholtzii
FJ151987_2310209548	cytb	Ensatina eschscholtzii
FJ151988_2310498619	cytb	Ensatina eschscholtzii
FJ151991_2307886535	cytb	Ensatina eschscholtzii
FJ151992_2307755221	cytb	Ensatina eschscholtzii
FJ151993_2304810581	cytb	Ensatina eschscholtzii
FJ151994_2307329741	cytb	Ensatina eschscholtzii
FJ151995_2307556467	cytb	Ensatina eschscholtzii
FJ151996_2307318485	cytb	Ensatina eschscholtzii
FJ151997_2306012369	cytb	Ensatina eschscholtzii
FJ151998_2305953875	cytb	Ensatina eschscholtzii
FJ151999_2308147335	cytb	Ensatina eschscholtzii
FJ152000_2306590785	cytb	Ensatina eschscholtzii
FJ152001_2308043630	cytb	Ensatina eschscholtzii
FJ152002_2306019044	cytb	Ensatina eschscholtzii
FJ266740_894786911	cytb	Plethodon fourchensis
FJ266741_894784254	cytb	Plethodon fourchensis
FJ266744_894784488	cytb	Plethodon ouachitae
FJ266745_894784517	cytb	Plethodon ouachitae
FJ266746_894784547	cytb	Plethodon ouachitae
FJ266747_894784468	cytb	Plethodon ouachitae
FJ266748_894784496	cytb	Plethodon ouachitae
FJ266749_894784501	cytb	Plethodon ouachitae
FJ266750_894784460	cytb	Plethodon ouachitae
FJ266751_894784436	cytb	Plethodon ouachitae
FJ266752_894784522	cytb	Plethodon ouachitae
FJ266753_894784458	cytb	Plethodon ouachitae
FJ266754_894784469	cytb	Plethodon ouachitae
FJ266759_894784532	cytb	Plethodon ouachitae
FJ266760_894784506	cytb	Plethodon ouachitae
FJ266761_894784530	cytb	Plethodon ouachitae
FJ266762_894784498	cytb	Plethodon ouachitae
FJ266763_894784510	cytb	Plethodon ouachitae
FJ266764_894784494	cytb	Plethodon ouachitae
FJ266765_894784511	cytb	Plethodon ouachitae
FJ266766_894784537	cytb	Plethodon ouachitae
FJ266767_894784383	cytb	Plethodon ouachitae
FJ266768_894784408	cytb	Plethodon ouachitae
FJ266769_894784381	cytb	Plethodon ouachitae
FJ266770_894784406	cytb	Plethodon ouachitae
FJ266771_894784412	cytb	Plethodon ouachitae
FJ266772_894784435	cytb	Plethodon ouachitae
FJ266773_894784446	cytb	Plethodon ouachitae
FJ266774_894784470	cytb	Plethodon ouachitae
FJ266775_894784572	cytb	Plethodon ouachitae
FJ266776_894784541	cytb	Plethodon ouachitae
FJ266777_894784520	cytb	Plethodon ouachitae
FJ266778_894784543	cytb	Plethodon ouachitae
FJ266779_894784503	cytb	Plethodon ouachitae
FJ266780_894784525	cytb	Plethodon ouachitae
FJ266781_894784505	cytb	Plethodon ouachitae
FJ266782_894784528	cytb	Plethodon ouachitae
FJ266783_894784502	cytb	Plethodon ouachitae
FJ266784_894784425	cytb	Plethodon ouachitae
FJ266785_894784452	cytb	Plethodon ouachitae
FJ266786_894784417	cytb	Plethodon ouachitae
FJ266787_894784442	cytb	Plethodon ouachitae
FJ266788_894784534	cytb	Plethodon ouachitae
FJ266789_894784394	cytb	Plethodon ouachitae
FJ266790_894784420	cytb	Plethodon ouachitae
FJ266791_894784390	cytb	Plethodon ouachitae
FJ266792_894784413	cytb	Plethodon ouachitae
FJ266793_894784539	cytb	Plethodon ouachitae
FJ266794_894784508	cytb	Plethodon ouachitae
FJ266795_894784531	cytb	Plethodon ouachitae
FJ266796_894784538	cytb	Plethodon ouachitae
FJ266797_894784521	cytb	Plethodon ouachitae
FJ266798_894784544	cytb	Plethodon ouachitae
FJ266799_894784527	cytb	Plethodon ouachitae
FJ266800_894784513	cytb	Plethodon ouachitae
FJ266801_894784535	cytb	Plethodon ouachitae
FJ266802_894784507	cytb	Plethodon ouachitae
FJ266803_894784512	cytb	Plethodon ouachitae
FJ266804_894784540	cytb	Plethodon ouachitae
FJ266805_894784516	cytb	Plethodon ouachitae
FJ266806_894784542	cytb	Plethodon ouachitae
FJ266807_894784451	cytb	Plethodon ouachitae
FJ266808_894784441	cytb	Plethodon ouachitae
FJ266809_894784438	cytb	Plethodon ouachitae
FJ266810_894784430	cytb	Plethodon ouachitae
FJ266811_894784484	cytb	Plethodon ouachitae
FJ266812_894784497	cytb	Plethodon ouachitae
FJ266813_894784485	cytb	Plethodon ouachitae
FJ266814_894784500	cytb	Plethodon ouachitae
FJ266815_894784481	cytb	Plethodon ouachitae
FJ266816_894784487	cytb	Plethodon ouachitae
FJ266817_894784493	cytb	Plethodon ouachitae
FJ266818_894784479	cytb	Plethodon ouachitae
FJ266819_894784492	cytb	Plethodon ouachitae
FJ266820_894784495	cytb	Plethodon ouachitae
FJ266821_894784518	cytb	Plethodon ouachitae
FJ266822_894784519	cytb	Plethodon ouachitae
FJ266823_894784546	cytb	Plethodon ouachitae
FJ266824_894784396	cytb	Plethodon ouachitae
FJ266825_894784439	cytb	Plethodon ouachitae
FJ266826_894784448	cytb	Plethodon ouachitae
FJ266827_894784419	cytb	Plethodon ouachitae
FJ266828_894784421	cytb	Plethodon ouachitae
FJ266829_894784454	cytb	Plethodon ouachitae
FJ266830_894784467	cytb	Plethodon ouachitae
FJ266831_894784478	cytb	Plethodon ouachitae
FJ266832_894784476	cytb	Plethodon ouachitae
FJ266834_894784489	cytb	Plethodon ouachitae
FJ266835_894784483	cytb	Plethodon ouachitae
FJ266836_894784422	cytb	Plethodon ouachitae
FJ266837_894784431	cytb	Plethodon ouachitae
FJ266838_894784433	cytb	Plethodon ouachitae
FJ266839_894784461	cytb	Plethodon ouachitae
FJ266840_894784463	cytb	Plethodon ouachitae
FJ266841_894784459	cytb	Plethodon ouachitae
FJ266842_894784457	cytb	Plethodon ouachitae
FJ266843_894784456	cytb	Plethodon ouachitae
FJ266844_894784453	cytb	Plethodon ouachitae
FJ266845_894784464	cytb	Plethodon ouachitae
FJ266846_894784455	cytb	Plethodon ouachitae
FJ266847_894784377	cytb	Plethodon ouachitae
FJ266848_894784402	cytb	Plethodon ouachitae
FJ266849_894784380	cytb	Plethodon ouachitae
FJ266850_894784388	cytb	Plethodon ouachitae
FJ266851_894784410	cytb	Plethodon ouachitae
FJ266852_894784398	cytb	Plethodon ouachitae
FJ266853_894784386	cytb	Plethodon ouachitae
FJ266854_894784415	cytb	Plethodon ouachitae
FJ266855_894784391	cytb	Plethodon ouachitae
FJ266856_894784414	cytb	Plethodon ouachitae
FJ266857_894784384	cytb	Plethodon ouachitae
FJ266858_894784382	cytb	Plethodon ouachitae
FJ266859_894784407	cytb	Plethodon ouachitae
FJ266860_894784378	cytb	Plethodon ouachitae
FJ266861_894784403	cytb	Plethodon ouachitae
FJ266862_894784385	cytb	Plethodon ouachitae
FJ266863_894784409	cytb	Plethodon ouachitae
FJ266864_894784437	cytb	Plethodon ouachitae
FJ266865_894784399	cytb	Plethodon ouachitae
FJ266866_894784423	cytb	Plethodon ouachitae
FJ266867_894784447	cytb	Plethodon ouachitae
FJ266868_894784379	cytb	Plethodon ouachitae
FJ266869_894784404	cytb	Plethodon ouachitae
FJ266870_894784428	cytb	Plethodon ouachitae
FJ266871_894784418	cytb	Plethodon ouachitae
FJ266872_894784392	cytb	Plethodon ouachitae
FJ266873_894784411	cytb	Plethodon ouachitae
FJ266874_894784426	cytb	Plethodon ouachitae
FJ266875_894784450	cytb	Plethodon ouachitae
FJ266876_894784432	cytb	Plethodon ouachitae
FJ266877_894784462	cytb	Plethodon ouachitae
FJ266878_894784440	cytb	Plethodon ouachitae
FJ266879_894784466	cytb	Plethodon ouachitae
FJ266880_894784424	cytb	Plethodon ouachitae
FJ266881_894784445	cytb	Plethodon ouachitae
FJ266882_894784504	cytb	Plethodon ouachitae
FJ266883_894784529	cytb	Plethodon ouachitae
FJ266884_894784526	cytb	Plethodon ouachitae
FJ266885_894784553	cytb	Plethodon ouachitae
FJ266886_894784416	cytb	Plethodon ouachitae
FJ266887_894784472	cytb	Plethodon ouachitae
FJ266888_894784482	cytb	Plethodon ouachitae
FJ266889_894784491	cytb	Plethodon ouachitae
FJ266890_894784514	cytb	Plethodon ouachitae
FJ266891_894786810	cytb	Plethodon ouachitae
FJ266892_894786862	cytb	Plethodon ouachitae
FJ266893_894786766	cytb	Plethodon ouachitae
FJ266894_894786868	cytb	Plethodon ouachitae
FJ266895_894786770	cytb	Plethodon ouachitae
FJ266896_894786795	cytb	Plethodon ouachitae
FJ266897_894786796	cytb	Plethodon ouachitae
FJ266898_894786821	cytb	Plethodon ouachitae
FJ266899_894786848	cytb	Plethodon ouachitae
FJ266900_894786876	cytb	Plethodon ouachitae
FJ266901_894786900	cytb	Plethodon ouachitae
FJ266902_894786922	cytb	Plethodon ouachitae
FJ266903_894786749	cytb	Plethodon ouachitae
FJ266904_894786774	cytb	Plethodon ouachitae
FJ266905_894786875	cytb	Plethodon ouachitae
FJ266906_894786897	cytb	Plethodon ouachitae
FJ266907_894786920	cytb	Plethodon ouachitae
FJ266908_894786945	cytb	Plethodon ouachitae
FJ266909_894786769	cytb	Plethodon ouachitae
FJ266910_894786921	cytb	Plethodon ouachitae
FJ266911_894786764	cytb	Plethodon ouachitae
FJ266912_894786818	cytb	Plethodon ouachitae
FJ266913_894786843	cytb	Plethodon ouachitae
FJ266914_894786867	cytb	Plethodon ouachitae
FJ266915_894786891	cytb	Plethodon ouachitae
FJ266916_894786913	cytb	Plethodon ouachitae
FJ266917_894786771	cytb	Plethodon ouachitae
FJ266918_894786819	cytb	Plethodon ouachitae
FJ266919_894786869	cytb	Plethodon ouachitae
FJ266920_894786912	cytb	Plethodon ouachitae
FJ266921_894786763	cytb	Plethodon ouachitae
FJ266922_894786784	cytb	Plethodon ouachitae
FJ266923_894786853	cytb	Plethodon ouachitae
FJ266924_894786877	cytb	Plethodon ouachitae
FJ266925_894786878	cytb	Plethodon ouachitae
FJ266926_894786903	cytb	Plethodon ouachitae
FJ266927_894786929	cytb	Plethodon ouachitae
FJ266928_894786954	cytb	Plethodon ouachitae
FJ266929_894786785	cytb	Plethodon ouachitae
FJ266930_894786857	cytb	Plethodon ouachitae
FJ266931_894786888	cytb	Plethodon ouachitae
FJ266932_894786917	cytb	Plethodon ouachitae
FJ266933_894786879	cytb	Plethodon ouachitae
FJ266934_894786905	cytb	Plethodon ouachitae
FJ266935_894786804	cytb	Plethodon ouachitae
FJ266936_894786827	cytb	Plethodon ouachitae
FJ266937_894786909	cytb	Plethodon ouachitae
FJ266938_894786933	cytb	Plethodon ouachitae
FJ266939_894786800	cytb	Plethodon ouachitae
FJ266940_894786825	cytb	Plethodon ouachitae
FJ266941_894786850	cytb	Plethodon ouachitae
FJ266942_894786874	cytb	Plethodon ouachitae
FJ266943_894786896	cytb	Plethodon ouachitae
FJ266944_894786923	cytb	Plethodon ouachitae
FJ266945_894786947	cytb	Plethodon ouachitae
FJ266946_894786838	cytb	Plethodon ouachitae
FJ266947_894786863	cytb	Plethodon ouachitae
FJ266948_894786883	cytb	Plethodon ouachitae
FJ266949_894786907	cytb	Plethodon ouachitae
FJ266950_894786919	cytb	Plethodon ouachitae
FJ266951_894786938	cytb	Plethodon ouachitae
FJ266952_894786962	cytb	Plethodon ouachitae
FJ266953_894786865	cytb	Plethodon ouachitae
FJ266954_894786892	cytb	Plethodon ouachitae
FJ266955_894786966	cytb	Plethodon ouachitae
FJ266956_894781947	cytb	Plethodon ouachitae
FJ266957_894781948	cytb	Plethodon ouachitae
FJ266958_894781971	cytb	Plethodon ouachitae
FJ266959_894781961	cytb	Plethodon ouachitae
FJ266960_894781963	cytb	Plethodon ouachitae
FJ266961_894781957	cytb	Plethodon ouachitae
FJ266962_894781969	cytb	Plethodon ouachitae
FJ266963_894781979	cytb	Plethodon ouachitae
FJ266964_894781988	cytb	Plethodon ouachitae
FJ266965_894782013	cytb	Plethodon ouachitae
FJ266966_894781966	cytb	Plethodon ouachitae
FJ266967_894781990	cytb	Plethodon ouachitae
FJ266968_894781954	cytb	Plethodon ouachitae
FJ266969_894781980	cytb	Plethodon ouachitae
FJ266970_894782009	cytb	Plethodon ouachitae
FJ266971_894781962	cytb	Plethodon ouachitae
FJ266972_894781984	cytb	Plethodon ouachitae
FJ266973_894782003	cytb	Plethodon ouachitae
FJ266974_894782026	cytb	Plethodon ouachitae
FJ266975_894781989	cytb	Plethodon ouachitae
FJ266976_894782014	cytb	Plethodon ouachitae
FJ266977_894782041	cytb	Plethodon ouachitae
FJ266978_894782006	cytb	Plethodon ouachitae
FJ266979_894782056	cytb	Plethodon ouachitae
FJ266980_894781999	cytb	Plethodon ouachitae
FJ266981_894782025	cytb	Plethodon ouachitae
FJ266982_894782054	cytb	Plethodon ouachitae
FJ266983_894782002	cytb	Plethodon ouachitae
FJ266984_894782028	cytb	Plethodon ouachitae
FJ266985_894782059	cytb	Plethodon ouachitae
FJ266986_894782034	cytb	Plethodon ouachitae
FJ266987_894782023	cytb	Plethodon ouachitae
FJ266988_894782048	cytb	Plethodon ouachitae
FJ266989_894782024	cytb	Plethodon ouachitae
FJ266990_894782049	cytb	Plethodon ouachitae
FJ266991_894782031	cytb	Plethodon ouachitae
FJ266992_894782033	cytb	Plethodon ouachitae
FJ266993_894782067	cytb	Plethodon ouachitae
FJ266994_894782064	cytb	Plethodon ouachitae
FJ266995_894782055	cytb	Plethodon ouachitae
FJ266996_894782079	cytb	Plethodon ouachitae
FJ266997_894782045	cytb	Plethodon ouachitae
FJ266998_894782051	cytb	Plethodon ouachitae
FJ266999_894782074	cytb	Plethodon ouachitae
FJ267000_894782061	cytb	Plethodon ouachitae
FJ267001_894782083	cytb	Plethodon ouachitae
FJ267002_894782047	cytb	Plethodon ouachitae
FJ267003_894782070	cytb	Plethodon ouachitae
FJ267004_894782097	cytb	Plethodon ouachitae
FJ267005_894782146	cytb	Plethodon ouachitae
FJ267006_894782075	cytb	Plethodon ouachitae
FJ267007_894782154	cytb	Plethodon ouachitae
FJ267008_894782087	cytb	Plethodon ouachitae
FJ267009_894782112	cytb	Plethodon ouachitae
FJ267010_894782144	cytb	Plethodon ouachitae
FJ267011_894782169	cytb	Plethodon ouachitae
FJ267012_894782085	cytb	Plethodon ouachitae
FJ267013_894782108	cytb	Plethodon ouachitae
FJ267014_894782173	cytb	Plethodon ouachitae
FJ267015_894782191	cytb	Plethodon ouachitae
FJ267016_894782202	cytb	Plethodon ouachitae
FJ267017_894782210	cytb	Plethodon ouachitae
FJ267018_894782386	cytb	Plethodon ouachitae
FJ267019_894782215	cytb	Plethodon ouachitae
FJ267020_894782242	cytb	Plethodon ouachitae
FJ267021_894782267	cytb	Plethodon ouachitae
FJ267022_894782292	cytb	Plethodon ouachitae
FJ267023_894782317	cytb	Plethodon ouachitae
FJ267024_894782367	cytb	Plethodon ouachitae
FJ611346_894782402	cytb	Plethodon fourchensis
FJ611347_894782428	cytb	Plethodon fourchensis
FJ611348_894782453	cytb	Plethodon fourchensis
FJ611349_894782476	cytb	Plethodon fourchensis
FJ611350_894784265	cytb	Plethodon fourchensis
FJ611351_894784228	cytb	Plethodon fourchensis
FJ611352_894784314	cytb	Plethodon fourchensis
FJ611353_894784341	cytb	Plethodon fourchensis
FJ611354_894784232	cytb	Plethodon fourchensis
FJ611363_894784326	cytb	Plethodon fourchensis
FJ611364_894784300	cytb	Plethodon fourchensis
FJ611365_894784302	cytb	Plethodon fourchensis
FJ611366_894784279	cytb	Plethodon fourchensis
FJ611367_894784329	cytb	Plethodon fourchensis
FJ611368_894784291	cytb	Plethodon fourchensis
FJ611369_894784312	cytb	Plethodon fourchensis
FJ611370_894784242	cytb	Plethodon fourchensis
FJ611371_894784259	cytb	Plethodon fourchensis
FJ611372_894784283	cytb	Plethodon fourchensis
FJ611373_894784313	cytb	Plethodon fourchensis
FJ611374_894784216	cytb	Plethodon fourchensis
FJ611375_894784233	cytb	Plethodon fourchensis
FJ611376_894784266	cytb	Plethodon fourchensis
FJ611377_894784290	cytb	Plethodon fourchensis
FJ611378_894784307	cytb	Plethodon fourchensis
FJ611379_894785872	cytb	Plethodon fourchensis
FJ611380_894785863	cytb	Plethodon fourchensis
FJ611381_894785853	cytb	Plethodon fourchensis
FJ611382_894785851	cytb	Plethodon fourchensis
FJ611383_894785873	cytb	Plethodon fourchensis
FJ611384_894785859	cytb	Plethodon fourchensis
FJ611385_894785877	cytb	Plethodon fourchensis
FJ611386_894785868	cytb	Plethodon fourchensis
FJ611387_894785876	cytb	Plethodon fourchensis
FJ611388_894785870	cytb	Plethodon fourchensis
FJ611389_894785884	cytb	Plethodon fourchensis
FJ611390_894785880	cytb	Plethodon fourchensis
FJ611391_894785864	cytb	Plethodon fourchensis
FJ611392_894785894	cytb	Plethodon fourchensis
FJ611393_894785950	cytb	Plethodon fourchensis
FJ611394_894785871	cytb	Plethodon fourchensis
FJ611395_894785883	cytb	Plethodon fourchensis
FJ611396_894785878	cytb	Plethodon fourchensis
FJ611397_894785874	cytb	Plethodon fourchensis
FJ611398_894785889	cytb	Plethodon fourchensis
FJ611399_894785882	cytb	Plethodon fourchensis
FJ611400_894785893	cytb	Plethodon fourchensis
FJ611401_894785955	cytb	Plethodon fourchensis
FJ611402_894785971	cytb	Plethodon fourchensis
FJ611403_894785970	cytb	Plethodon fourchensis
FJ611404_894785869	cytb	Plethodon fourchensis
FJ611405_894785897	cytb	Plethodon fourchensis
FJ611406_894785875	cytb	Plethodon fourchensis
FJ611407_894785885	cytb	Plethodon fourchensis
FJ611408_894785890	cytb	Plethodon fourchensis
FJ611409_894785909	cytb	Plethodon fourchensis
FJ611410_894785896	cytb	Plethodon fourchensis
FJ611411_894785902	cytb	Plethodon fourchensis
FJ611412_894785899	cytb	Plethodon fourchensis
FJ611413_894785886	cytb	Plethodon fourchensis
FJ611414_894785892	cytb	Plethodon fourchensis
FJ611415_894785900	cytb	Plethodon fourchensis
FJ611416_894785912	cytb	Plethodon fourchensis
FJ611417_894785888	cytb	Plethodon fourchensis
FJ611418_894785906	cytb	Plethodon fourchensis
FJ611419_894785911	cytb	Plethodon fourchensis
FJ611420_894785895	cytb	Plethodon fourchensis
FJ611421_894785914	cytb	Plethodon fourchensis
FJ611422_894785891	cytb	Plethodon fourchensis
FJ611423_894785919	cytb	Plethodon fourchensis
FJ611424_894785933	cytb	Plethodon fourchensis
FJ611425_894785913	cytb	Plethodon fourchensis
FJ611426_894785904	cytb	Plethodon fourchensis
FJ611427_894785903	cytb	Plethodon fourchensis
FJ611428_894785901	cytb	Plethodon fourchensis
FJ611429_894785898	cytb	Plethodon fourchensis
FJ611430_894785918	cytb	Plethodon fourchensis
FJ611431_894785910	cytb	Plethodon fourchensis
FJ611432_894785922	cytb	Plethodon fourchensis
FJ611433_894785917	cytb	Plethodon fourchensis
FJ611434_894785928	cytb	Plethodon fourchensis
FJ611435_894785920	cytb	Plethodon fourchensis
FJ611436_894785924	cytb	Plethodon fourchensis
FJ611437_894785925	cytb	Plethodon fourchensis
FJ611438_894785936	cytb	Plethodon fourchensis
FJ611439_894785915	cytb	Plethodon fourchensis
FJ611440_894785934	cytb	Plethodon fourchensis
FJ611441_894785938	cytb	Plethodon fourchensis
FJ611442_894785921	cytb	Plethodon fourchensis
FJ611443_894785930	cytb	Plethodon fourchensis
FJ611444_894785926	cytb	Plethodon fourchensis
FJ611445_894785929	cytb	Plethodon fourchensis
FJ611446_894785916	cytb	Plethodon fourchensis
FJ611447_894785939	cytb	Plethodon fourchensis
FJ611448_894785923	cytb	Plethodon fourchensis
FJ611449_894785941	cytb	Plethodon fourchensis
FJ611450_894785940	cytb	Plethodon fourchensis
FJ611451_894785946	cytb	Plethodon fourchensis
FJ611452_894785931	cytb	Plethodon fourchensis
FJ611453_894785960	cytb	Plethodon fourchensis
FJ611454_894785927	cytb	Plethodon fourchensis
FJ611455_894785947	cytb	Plethodon fourchensis
FJ611456_894785942	cytb	Plethodon fourchensis
FJ611457_894785935	cytb	Plethodon fourchensis
FJ611458_894785953	cytb	Plethodon fourchensis
FJ611459_894785949	cytb	Plethodon fourchensis
FJ611460_894785961	cytb	Plethodon fourchensis
FJ611461_894785952	cytb	Plethodon fourchensis
FJ611462_894785959	cytb	Plethodon fourchensis
FJ611463_894785937	cytb	Plethodon fourchensis
FJ611464_894785963	cytb	Plethodon fourchensis
FJ611465_894786885	cytb	Plethodon fourchensis
FJ611466_894786918	cytb	Plethodon fourchensis
FJ611467_894786941	cytb	Plethodon fourchensis
FJ611468_894786963	cytb	Plethodon fourchensis
FJ611469_894786828	cytb	Plethodon fourchensis
FJ611470_894786855	cytb	Plethodon fourchensis
FJ611471_894782129	cytb	Plethodon fourchensis
FJ611472_894782155	cytb	Plethodon fourchensis
FJ611473_894782096	cytb	Plethodon fourchensis
FJ611474_894782123	cytb	Plethodon fourchensis
FJ611475_894782089	cytb	Plethodon fourchensis
FJ611476_894782072	cytb	Plethodon fourchensis
FJ611481_894785967	cytb	Plethodon fourchensis
KJ372372_1145583667	cytb	Eurycea subfluvicola
KJ372373_1145583652	cytb	Eurycea subfluvicola
KJ372376_1145583614	cytb	Eurycea subfluvicola
KJ372386_1145583640	cytb	Eurycea subfluvicola
KM883802_894786786	cytb	Plethodon serratus
KM883803_894786927	cytb	Plethodon serratus
KM883804_894786803	cytb	Plethodon serratus
KM883805_894786787	cytb	Plethodon serratus
KM883806_894786931	cytb	Plethodon serratus
KM883807_894786779	cytb	Plethodon serratus
KM883808_894786866	cytb	Plethodon serratus
KM883809_894786915	cytb	Plethodon serratus
KM883810_894781968	cytb	Plethodon serratus
KM883811_894781932	cytb	Plethodon serratus
KM883812_894781981	cytb	Plethodon serratus
KM883813_894781930	cytb	Plethodon serratus
KM883814_894781955	cytb	Plethodon serratus
KM883815_894781899	cytb	Plethodon serratus
KM883816_894781924	cytb	Plethodon serratus
KM883817_894781982	cytb	Plethodon serratus
KM883818_894781992	cytb	Plethodon serratus
KM883819_894784551	cytb	Plethodon serratus
KM883820_894784557	cytb	Plethodon serratus
KM883821_894785968	cytb	Plethodon serratus
KM883822_894788457	cytb	Plethodon serratus
