# Supplementary material for: Predicting genetic biodiversity in salamanders using geographic, climatic, and life history traits
Source: PLoS One. 2024 Oct 18;19(10):e0310932. doi: 10.1371/journal.pone.0310932 (PMC11488749; doi:10.1371/journal.pone.0310932)
Supplement: S3 Data — (XLSX) [file pone.0310932.s006.xlsx]

## Sheet: DataS3_dataset
species	ABGD_COI_predicted	ABGD_cytb_predicted	GMYC_COI_predicted	GMYC_cytb_predicted	ASAP_COI_predicted	ASAP_cytb_predicted	ABGD_COI_response	ABGD_cytb_response	GMYC_COI_response	GMYC_cytb_response	ASAP_COI_response	ASAP_cytb_response	ABGD_agree	GMYC_agree	ASAP_agree	COI_agree	cytb_agree	ABGD_GMYC_agree	majority_rules	all_agree	Family	Genus	ReproductiveStrategy	ReproductiveStrategy_IMP	Body_size_mm	Body_size_mm_IMP	Habitat	Habitat_IMP	n	lat_mean	lat_min	lat_max	lat_length	lon_mean	lon_min	lon_max	lon_length	bio1_mean	bio1_sd	bio2_mean	bio2_sd	bio3_mean	bio3_sd	bio4_mean	bio4_sd	bio5_mean	bio5_sd	bio6_mean	bio6_sd
Ambystoma_annulatum	1	NA	1	NA	1	NA	No	NA	No	NA	No	NA	No	No	No	No	NA	No	No	No	Ambystomatidae	Ambystoma	Lar	Lar	238	238	Ter_Aqu	Ter_Aqu	3	38.52	38.52	38.52	0	-90.56	-90.56	-90.56	0	13.25	0	9.8	0	27.8	0	909.8	0	31.25	0	-3.85	0
Ambystoma_californiense	2	NA	1	NA	1	NA	Yes	NA	No	NA	No	NA	Yes	No	No	NA	NA	NA	No	NA	Ambystomatidae	Ambystoma	Lar	Lar	184	184	Fos_Ter	Fos_Ter	5	37.75	37.75	37.75	0	-121.66	-121.66	-121.66	0	14.65	0	12.5	0	47.1	0	471.3	0	30.35	0	3.75	0
Ambystoma_laterale	2	NA	1	NA	1	NA	Yes	NA	No	NA	No	NA	Yes	No	No	NA	NA	NA	No	NA	Ambystomatidae	Ambystoma	Lar	Lar	129	129	Fos_Ter_Aqu	Fos_Ter_Aqu	13	44.3965	43.4601	44.575	1.1149	-78.7704	-80.2462	-78.491	1.7552	6.70385	0.375534	7.9	0.488194	21.5923	1.55909	981.923	23.9518	24.8192	0.413087	-11.6808	0.725011
Ambystoma_laterale_jeffersonianum_complex	9	NA	6	NA	4	NA	Yes	NA	Yes	NA	Yes	NA	Yes	Yes	Yes	Yes	NA	Yes	Yes	Yes	Ambystomatidae	Ambystoma	Lar	Lar	150	150	Fos_Ter_Aqu	Fos_Ter_Aqu	13	44.3965	43.4601	44.575	1.1149	-78.7704	-80.2462	-78.491	1.7552	6.70385	0.375534	7.9	0.488194	21.5923	1.55909	981.923	23.9518	24.8192	0.413087	-11.6808	0.725011
Ambystoma_opacum	2	NA	1	NA	1	NA	Yes	NA	No	NA	No	NA	Yes	No	No	NA	NA	NA	No	NA	Ambystomatidae	Ambystoma	Lar	Lar	127	127	Ter_Aqu	Ter_Aqu	6	34.2283	33.35	38.62	5.27	-81.03	-81.73	-77.53	4.2	17.2167	1.55134	10.3667	0.326599	34.9333	2.85774	711.45	64.5441	32.3167	0.571548	2.61667	2.28619
Ambystoma_talpoideum	3	NA	1	NA	1	NA	Yes	NA	No	NA	No	NA	Yes	No	No	NA	NA	NA	No	NA	Ambystomatidae	Ambystoma	Lar	Lar	122	122	Fos_Ter_Aqu	Fos_Ter_Aqu	8	32.0785	32.077	32.08	0.003	-81.0925	-81.095	-81.09	0.005	19.05	0	7.75	0.0534522	31.3	0.106904	607.05	0.694879	31.35	0	6.7	0.0534522
Ambystoma_texanum	3	NA	2	NA	2	NA	Yes	NA	Yes	NA	Yes	NA	Yes	Yes	Yes	Yes	NA	Yes	Yes	Yes	Ambystomatidae	Ambystoma	Lar	Lar	178	178	Fos_Ter_Aqu	Fos_Ter_Aqu	8	35.9625	30.95	38.97	8.02	-94.0075	-95.23	-91.97	3.26	15.3875	3.36407	9.7	0	30.225	4.86496	843.775	163.856	32.05	0.828079	-0.825	5.69304
Ambystoma_tigrinum	2	NA	1	NA	1	NA	Yes	NA	No	NA	No	NA	Yes	No	No	NA	NA	NA	No	NA	Ambystomatidae	Ambystoma	Lar	Lar	330	330	Fos_Ter_Aqu	Fos_Ter_Aqu	474	38.5485	30.57	49.17	18.6	-116.5	-122.69	-92.06	30.63	11.0523	4.02142	12.0099	1.65146	41.8555	9.624	643.786	256.716	28.0051	3.61457	-2.15401	6.88163
Aneides_ferreus	7	NA	5	NA	4	NA	Yes	NA	Yes	NA	Yes	NA	Yes	Yes	Yes	Yes	NA	Yes	Yes	Yes	Plethodontidae	Aneides	Dir	Dir	133	133	Ter_Aqu	Ter_Aqu	13	43.6631	38.93	49.44	10.51	-123.688	-124.84	-122.678	2.162	9.58077	2.19142	8.50769	3.55234	39.8231	6.68134	462.108	176.658	22.7346	3.73917	1.05	4.98748
Aneides_flavipunctatus	7	NA	7	NA	5	NA	Yes	NA	Yes	NA	Yes	NA	Yes	Yes	Yes	Yes	NA	Yes	Yes	Yes	Plethodontidae	Aneides	Dir	Dir	167	167	Ter_Aqu	Ter_Aqu	16	40.3008	38.93	41.436	2.506	-123.309	-123.891	-122.072	1.819	12.9938	1.3135	10.1062	2.44308	45.2812	5.0478	463.5	213.852	26.675	5.86998	3.55	2.46062
Aneides_lugubris	5	NA	4	NA	2	NA	Yes	NA	Yes	NA	Yes	NA	Yes	Yes	Yes	Yes	NA	Yes	Yes	Yes	Plethodontidae	Aneides	Dir	Dir	184	184	Ter_Aqu	Ter_Aqu	10	37.657	35.772	39.358	3.586	-122.393	-123.625	-121.09	2.535	13.85	0.968389	10.32	0.597774	49.26	2.82654	359.76	36.1029	25.95	1.35154	5.01	0.408792
Aneides_vagrans	3	NA	3	NA	1	NA	Yes	NA	Yes	NA	No	NA	Yes	Yes	No	NA	NA	Yes	Yes	NA	Plethodontidae	Aneides	Dir	Dir	130	130	Ter_Aqu	Ter_Aqu	6	40.595	39.355	41.594	2.239	-123.823	-123.96	-123.619	0.341	12.0833	1.16733	8.86667	0.868716	46.9667	1.23396	354.167	8.1987	23.05	1.94936	4.25	0.907744
Batrachoseps_attenuatus	4	10	1	3	1	9	Yes	Yes	No	Yes	No	Yes	Yes	NA	NA	NA	Yes	NA	Yes	NA	Plethodontidae	Batrachoseps	Dir	Dir	140	140	Fos_Ter_Aqu	Fos_Ter_Aqu	24	39.6301	39.3795	39.8274	0.447909	-122.633	-122.713	-122.604	0.109195	15.8208	0.929927	12.6042	0.133447	38.4792	0.488101	718.804	9.07718	35.275	0.903255	2.53333	0.81383
Batrachoseps_major	3	NA	1	NA	1	NA	Yes	NA	No	NA	No	NA	Yes	No	No	NA	NA	NA	No	NA	Plethodontidae	Batrachoseps	Dir	Dir	108	108	Fos_Ter_Aqu	Fos_Ter_Aqu	3	32.9587	32.7411	33.3	0.5589	-117.238	-117.33	-117.109	0.221	16.8833	0.251661	7.56667	1.8037	44.8667	2.77909	294.267	40.9118	25.7833	2.20303	9.05	1.01489
Batrachuperus_karlschmidti	8	8	4	4	2	10	Yes	Yes	Yes	Yes	Yes	Yes	Yes	Yes	Yes	Yes	Yes	Yes	Yes	Yes	Hynobiidae	Batrachuperus	Lar	Lar	200	200	Fos_Aqu	Fos_Aqu	31	30.3535	28.904	31.43	2.526	100.906	99.352	102.09	2.738	1.66935	2.52236	12.1935	1.33315	36.2806	2.22267	726.071	96.9254	14.8306	1.85066	-18.7823	3.54602
Batrachuperus_londongensis	2	6	1	2	1	4	Yes	Yes	No	Yes	No	Yes	Yes	NA	NA	NA	Yes	NA	Yes	NA	Hynobiidae	Batrachuperus	Lar	Lar	265	265	Fos_Aqu	Fos_Aqu	17	29.5905	29.35	29.967	0.617	103.015	102.63	103.467	0.837	11.7029	2.75071	6.38824	0.556644	23.7941	1.70311	691.594	13.5972	23.6265	2.85953	-3.23235	2.80963
Batrachuperus_pinchonii	6	13	4	5	3	11	Yes	Yes	Yes	Yes	Yes	Yes	Yes	Yes	Yes	Yes	Yes	Yes	Yes	Yes	Hynobiidae	Batrachuperus	Lar	Lar	153	153	Fos_Ter_Aqu	Fos_Ter_Aqu	41	30.0402	28.4	31.18	2.78	102.878	102.17	103.43	1.26	6.92073	5.68772	7.93659	1.80246	28.0171	5.15009	675.268	56.6027	18.7256	4.89836	-9.48902	7.31317
Batrachuperus_taibaiensis	10	6	5	5	3	9	Yes	Yes	Yes	Yes	Yes	Yes	Yes	Yes	Yes	Yes	Yes	Yes	Yes	Yes	Hynobiidae	Batrachuperus	Lar	Lar	225	225	Fos_Aqu	Fos_Aqu	33	33.2546	32.581	33.933	1.352	106.385	104.687	108.54	3.853	10.2318	2.79032	8.35758	0.388933	26.9576	0.826903	781.391	15.7771	23.9288	2.98117	-7.12576	3.20137
Batrachuperus_tibetanus	9	21	4	7	3	19	Yes	Yes	Yes	Yes	Yes	Yes	Yes	Yes	Yes	Yes	Yes	Yes	Yes	Yes	Hynobiidae	Batrachuperus	Lar	Lar	177	177	Fos_Aqu	Fos_Aqu	58	33.6259	31.51	35.53	4.02	103.907	102.321	105.68	3.359	3.84655	4.14483	10.6793	1.23583	30.4931	2.09894	830.638	57.5103	18.2034	3.54837	-16.7017	4.81898
Batrachuperus_yenyuanensis	NA	4	NA	3	NA	5	NA	Yes	NA	Yes	NA	Yes	Yes	Yes	Yes	NA	Yes	Yes	Yes	Yes	Hynobiidae	Batrachuperus	Lar	Lar	210	210	Fos_Aqu	Fos_Aqu	15	28.5327	27.48	29.1	1.62	102.359	101.65	102.93	1.28	7.30333	3.68857	8.6	0.535857	33.0667	4.4087	609.907	84.5518	18.1567	2.44262	-8.15	5.03459
Bolitoglossa_medemi	2	NA	2	NA	2	NA	Yes	NA	Yes	NA	Yes	NA	Yes	Yes	Yes	Yes	NA	Yes	Yes	Yes	Plethodontidae	Bolitoglossa	Dir	Dir	400	400	Aqu	Aqu	3	8.86667	8.48	9.06	0.58	-77.8267	-77.98	-77.52	0.46	24.05	1.03923	4.93333	0.92376	84.1333	3.00222	21.1667	1.84752	27.05	0.69282	21.25	1.55885
Bolitoglossa_porrasorum	24	NA	3	NA	2	NA	Yes	NA	Yes	NA	Yes	NA	Yes	Yes	Yes	Yes	NA	Yes	Yes	Yes	Plethodontidae	Bolitoglossa	Dir	Dir	116	116	Ter	Ter	74	15.4663	15.079	15.542	0.463	-87.2943	-87.353	-87.279	0.074	18.5243	0.980922	7.92162	0.44607	64.3095	0.664804	148.603	1.50569	24.6419	0.650554	12.3095	1.13487
Bolitoglossa_rufescens	4	NA	3	NA	2	NA	Yes	NA	Yes	NA	Yes	NA	Yes	Yes	Yes	Yes	NA	Yes	Yes	Yes	Plethodontidae	Bolitoglossa	Dir	Dir	83	83	Ter	Ter	5	15.554	15.09	15.68	0.59	-88	-88.92	-86.78	2.14	22.59	2.56184	5.56	0.958123	58.04	3.47966	140.88	3.70297	27.37	1.91364	17.79	2.96614
Bolitoglossa_taylori	5	NA	2	NA	2	NA	Yes	NA	Yes	NA	Yes	NA	Yes	Yes	Yes	Yes	NA	Yes	Yes	Yes	Plethodontidae	Bolitoglossa	Dir	Dir	81.4	81.4	Ter_Aqu	Ter_Aqu	6	7.97333	7.95	7.99	0.04	-77.7067	-77.71	-77.7	0.01	21.6	0.446094	6.4	0	78.5833	0.421505	27.8833	0.56006	25.9667	0.491596	17.8	0.446094
Desmognathus_fuscus	8	NA	5	NA	2	NA	Yes	NA	Yes	NA	Yes	NA	Yes	Yes	Yes	Yes	NA	Yes	Yes	Yes	Plethodontidae	Desmognathus	Lar	Lar	100.5	100.5	Ter_Aqu	Ter_Aqu	24	39.8604	34.71	46.773	12.063	-78.2616	-87.71	-71.193	16.517	10.1958	3.43916	9.52083	0.664621	28.8583	4.31679	853.85	125.38	26.6375	2.55604	-6.92917	5.68277
Desmognathus_monticola	7	NA	3	NA	3	NA	Yes	NA	Yes	NA	Yes	NA	Yes	Yes	Yes	Yes	NA	Yes	Yes	Yes	Plethodontidae	Desmognathus	Lar	Lar	112.5	112.5	Ter_Aqu	Ter_Aqu	15	37.6269	36.6545	38.1	1.4455	-79.3762	-81.5843	-78.7296	2.8547	11.13	0.927516	10.1867	0.461158	32.86	0.636733	756.2	28.5331	27.0033	1.38712	-3.90333	0.821903
Desmognathus_ochrophaeus	3	NA	2	NA	2	NA	Yes	NA	Yes	NA	Yes	NA	Yes	Yes	Yes	Yes	NA	Yes	Yes	Yes	Plethodontidae	Desmognathus	Lar	Lar	90.5	90.5	Ter_Aqu	Ter_Aqu	5	41.078	39.77	41.95	2.18	-76.574	-79.04	-74.93	4.11	8.57	0.438178	8.84	0.0547723	26.2	1.36931	879.48	42.339	25.01	0.0547723	-8.75	1.36931
Desmognathus_orestes	4	NA	1	NA	1	NA	Yes	NA	No	NA	No	NA	Yes	No	No	NA	NA	NA	No	NA	Plethodontidae	Desmognathus	Lar	Lar	110	110	Ter_Aqu	Ter_Aqu	39	36.6502	36.6489	36.6545	0.0056	-81.5814	-81.5845	-81.58	0.0045	8.09615	0.306805	9.4	0	32.7128	0.0570295	700.608	3.62784	22.4731	0.342177	-6.22436	0.265288
Desmognathus_organi	1	NA	1	NA	1	NA	No	NA	No	NA	No	NA	No	No	No	No	NA	No	No	No	Plethodontidae	Desmognathus	Dir	Dir	60	60	NA	Ter_Aqu	7	36.6482	36.6393	36.654	0.0147	-81.5896	-81.61	-81.58	0.03	7.95	0.797914	9.4	0	32.7857	0.219306	699.857	8.49664	22.3214	0.844027	-6.35	0.640312
Desmognathus_quadramaculatus	4	NA	2	NA	2	NA	Yes	NA	Yes	NA	Yes	NA	Yes	Yes	Yes	Yes	NA	Yes	Yes	Yes	Plethodontidae	Desmognathus	Lar	Lar	210	210	Aqu	Aqu	7	36.6729	36.65	36.69	0.04	-80.9286	-81.58	-80.44	1.14	10.0929	1.81738	9.51429	0.106904	32.4143	0.267261	716.629	14.8063	25.0071	2.29845	-4.32143	1.71047
Dicamptodon_ensatus	1	NA	1	NA	1	NA	No	NA	No	NA	No	NA	No	No	No	No	NA	No	No	No	Ambystomatidae	Dicamptodon	Lar	Lar	300	300	Ter_Auq	Ter_Auq	8	38.2707	37.3884	38.8	1.4116	-123.133	-123.59	-122.372	1.21847	12.5125	0.776324	4.6125	1.39738	46.775	0.31053	171.6	38.9197	18.3125	2.43248	8.4	0.621059
Ensatina_eschscholtzii	NA	107	NA	38	NA	92	NA	Yes	NA	Yes	NA	Yes	Yes	Yes	Yes	NA	Yes	Yes	Yes	Yes	Plethodontidae	Ensatina	Dir	Dir	149	149	Ter_Aqu	Ter_Aqu	416	37.3822	30.47	45.77	15.3	-121.266	-124.31	-115.5	8.81	13.0599	1.85712	10.3861	3.07779	45.9728	3.82711	433.303	166.176	26.2514	4.56189	3.52212	3.48852
Eurycea_bislineata	7	NA	1	NA	1	NA	Yes	NA	No	NA	No	NA	Yes	No	No	NA	NA	NA	No	NA	Plethodontidae	Eurycea	Lar	Lar	123	123	Ter_Aqu	Ter_Aqu	64	48.1035	41.4	54.472	13.072	-70.5125	-76.288	-60.389	15.899	2.89688	3.27477	8.10781	0.99336	20.4266	2.52733	1084.3	80.9073	21.7781	2.87758	-17.9203	4.10136
Eurycea_cirrigera	9	NA	3	NA	3	NA	Yes	NA	Yes	NA	Yes	NA	Yes	Yes	Yes	Yes	NA	Yes	Yes	Yes	Plethodontidae	Eurycea	Lar	Lar	95	95	Ter_Aqu	Ter_Aqu	23	37.8808	37.23	40.75	3.52	-80.5404	-87.34	-77.54	9.8	12.3065	0.588392	10.0609	0.280809	31.2043	1.49194	808.426	49.0778	28.5761	0.875016	-3.78913	0.960463
Eurycea_guttolineata	3	NA	2	NA	1	NA	Yes	NA	Yes	NA	No	NA	Yes	Yes	No	NA	NA	Yes	Yes	NA	Plethodontidae	Eurycea	Lar	Lar	140	140	Ter_Aqu	Ter_Aqu	4	36.5425	33.8	38.51	4.71	-80.63	-84.08	-77.44	6.64	14.55	1.26754	9.5	0.244949	30.725	2.59535	776.775	62.4982	30.2	1.37961	-0.8	1.78232
Eurycea_subfluvicola	NA	1	NA	1	NA	1	NA	No	NA	No	NA	No	No	No	No	NA	No	No	No	No	Plethodontidae	Eurycea	Lar	Lar	68	68	Aqu	Aqu	6	34.4356	34.4356	34.4356	0	-92.9328	-92.9328	-92.9328	0	16.75	0	9.9	0	31.3	0	787.6	0	32.95	0	1.25	0
Eurycea_wilderae	3	NA	1	NA	1	NA	Yes	NA	No	NA	No	NA	Yes	No	No	NA	NA	NA	No	NA	Plethodontidae	Eurycea	Lar	Lar	96	96	Ter_Aqu	Ter_Aqu	10	36.6512	36.65	36.6541	0.0041	-81.5812	-81.5841	-81.58	0.0041	8.33	0.289828	9.4	0	32.67	0.0483046	703.41	4.2025	22.73	0.289828	-6.03	0.193218
Gyrinophilus_porphyriticus	4	NA	3	NA	1	NA	Yes	NA	Yes	NA	No	NA	Yes	Yes	No	NA	NA	Yes	Yes	NA	Plethodontidae	Gyrinophilus	Lar	Lar	232	232	Ter_Aqu	Ter_Aqu	10	39.3194	36.65	41.98	5.33	-78.0454	-81.5842	-74.93	6.6542	8.78	1.50411	9.14	0.365756	28.93	3.74761	808.12	100.203	24.54	1.54736	-7.34	2.91793
Hemidactylium_scutatum	4	NA	3	NA	3	NA	Yes	NA	Yes	NA	Yes	NA	Yes	Yes	Yes	Yes	NA	Yes	Yes	Yes	Plethodontidae	Hemidactylium	Lar	Lar	120	120	Ter_Aqu	Ter_Aqu	7	41.2695	32.86	44.6541	11.7941	-80.8139	-87.43	-78.12	9.31	9.63571	5.67991	9.2	0.562731	26.6	5.53986	912.6	146.601	27.1786	3.60218	-8.20714	8.09997
Hynobius_amjiensis	2	NA	1	NA	1	NA	Yes	NA	No	NA	No	NA	Yes	No	No	NA	NA	NA	No	NA	Hynobiidae	Hynobius	Lar	Lar	166	166	Ter_Auq	Ter_Auq	4	30.6947	30.626	30.9007	0.274678	119.549	118.748	119.816	1.06801	15.3	0.9	8.625	0.05	26.55	0.3	830.075	23.35	30.95	1	-1.625	0.45
Hynobius_arisanensis	4	NA	1	NA	1	NA	Yes	NA	No	NA	No	NA	Yes	No	No	NA	NA	NA	No	NA	Hynobiidae	Hynobius	Lar	Lar	124.3	124.3	Ter_Aqu	Ter_Aqu	9	23.4743	23.457	23.487	0.03	120.896	120.856	120.956	0.1	8.98333	3.06431	7.07778	0.0440959	42.3	0.403113	347.556	3.94148	15.8722	2.94099	-0.872222	3.02811
Hynobius_formosanus	3	NA	1	NA	1	NA	Yes	NA	No	NA	No	NA	Yes	No	No	NA	NA	NA	No	NA	Hynobiidae	Hynobius	Lar	Lar	107.8	107.8	Ter_Aqu	Ter_Aqu	7	24.1186	24.048	24.205	0.157	121.248	121.197	121.336	0.139	11.7071	1.41169	7.27143	0.048795	40.1714	0.819988	373.643	12.6051	19.5786	1.24995	1.52143	1.55747
Hynobius_fuca	3	NA	3	NA	2	NA	Yes	NA	Yes	NA	Yes	NA	Yes	Yes	Yes	Yes	NA	Yes	Yes	Yes	Hynobiidae	Hynobius	NA	Lar	88.8	88.8	Ter_Aqu	Ter_Aqu	3	24.6237	24.5	24.793	0.293	121.313	121.101	121.442	0.341	13.8167	1.43643	6.83333	0.450925	35.9333	1.58219	430.3	29.7824	22.0167	1.98578	2.95	1.35277
Hynobius_leechii	5	NA	2	NA	2	NA	Yes	NA	Yes	NA	Yes	NA	Yes	Yes	Yes	Yes	NA	Yes	Yes	Yes	Hynobiidae	Hynobius	Lar	Lar	83	83	Ter_Aqu	Ter_Aqu	24	40.671	35.214	42.985	7.771	125.996	119.549	128.574	9.025	7.09583	3.05528	10.4667	0.842701	23.7625	1.81439	1172.55	139.56	26.0083	1.44491	-18.3542	6.67054
Hynobius_retardatus	2	NA	1	NA	1	NA	Yes	NA	No	NA	No	NA	Yes	No	No	NA	NA	NA	No	NA	Hynobiidae	Hynobius	Lar	Lar	200	200	Ter_Aqu	Ter_Aqu	4	42.1305	41.829	43.035	1.206	140.821	140.666	141.288	0.622	8.3	0.9	5.175	1.15	16.825	2.05	851.8	57.6	23.375	0.05	-7	2.9
Hynobius_sonani	3	NA	1	NA	1	NA	Yes	NA	No	NA	No	NA	Yes	No	No	NA	NA	NA	No	NA	Hynobiidae	Hynobius	Lar	Lar	124.1	124.1	Ter_Aqu	Ter_Aqu	5	24.0828	24.044	24.141	0.097	121.275	121.267	121.28	0.013	7.47	0.931128	7.2	0	39.38	0.164317	382.38	4.76519	15.57	0.931128	-2.61	1.04067
Hynobius_tsuensis	2	NA	2	NA	2	NA	Yes	NA	Yes	NA	Yes	NA	Yes	Yes	Yes	Yes	NA	Yes	Yes	Yes	Hynobiidae	Hynobius	Lar	Lar	142	142	Ter_Aqu	Ter_Aqu	3	34.486	34.216	34.621	0.405	129.353	129.278	129.391	0.113	15.15	0	2.26667	0.057735	10.4333	0.288675	651.7	2.07846	25.9167	0.057735	3.95	0.173205
Ichthyosaura_alpestris	12	NA	5	NA	4	NA	Yes	NA	Yes	NA	Yes	NA	Yes	Yes	Yes	Yes	NA	Yes	Yes	Yes	Salamandridae	Ichthyosaura	Lar	Lar	87.5	87.5	Ter	Ter	50	44.9322	40.67	50.48	9.81	15.1052	-4.16	31.37	35.53	6.972	2.69113	8.706	0.552697	32.112	3.04374	668.812	75.8867	20.836	2.49465	-6.422	3.53427
Lissotriton_boscai	1	NA	1	NA	1	NA	No	NA	No	NA	No	NA	No	No	No	No	NA	No	No	No	Salamandridae	Lissotriton	Lar	Lar	100	100	Ter_Aqu	Ter_Aqu	4	43.25	43.25	43.25	0	-4.08	-4.08	-4.08	0	13.75	0	7.4	0	39.2	0	404	0	23.15	0	4.25	0
Lissotriton_helveticus	1	NA	1	NA	1	NA	No	NA	No	NA	No	NA	No	No	No	No	NA	No	No	No	Salamandridae	Lissotriton	Lar	Lar	95	95	Ter_Aqu	Ter_Aqu	7	46.7529	42.81	49.98	7.17	1.31571	-2.35	9.43	11.78	10.2786	1.75282	7.7	0.718795	34.7143	2.73644	528.914	62.6314	22.45	0.816497	0.178571	2.54015
Lissotriton_montandoni	3	NA	1	NA	1	NA	Yes	NA	No	NA	No	NA	Yes	No	No	NA	NA	NA	No	NA	Salamandridae	Lissotriton	Lar	Lar	100	100	Ter	Ter	6	48.77	48.67	48.79	0.12	22.6967	22.33	22.77	0.44	5.25	1.95959	7.88333	0.204124	28.7833	0.530723	722.033	33.3947	19.1833	2.53114	-8.31667	1.30639
Lissotriton_vulgaris	6	NA	2	NA	2	NA	Yes	NA	Yes	NA	Yes	NA	Yes	Yes	Yes	Yes	NA	Yes	Yes	Yes	Salamandridae	Lissotriton	Lar	Lar	110	110	Ter	Ter	18	47.0135	41.73	59.7267	17.9967	23.1894	1.04	43.49	42.45	9.26111	3.20476	7.79444	2.03049	27.9667	5.27647	715.383	82.1724	23.1222	2.14114	-4.41667	5.18232
Mertensiella_caucasica	13	NA	4	NA	3	NA	Yes	NA	Yes	NA	Yes	NA	Yes	Yes	Yes	Yes	NA	Yes	Yes	Yes	Salamandridae	Mertensiella	Lar	Lar	76.6	76.6	Ter_Aqu	Ter_Aqu	24	41.201	40.618	41.878	1.26	40.6874	37.74	43.354	5.614	8.64583	3.22995	7.425	1.39229	28.0417	2.33962	699.908	57.975	21.1	2.43364	-5.1375	4.07914
Neurergus_crocatus	3	NA	1	NA	1	NA	Yes	NA	No	NA	No	NA	Yes	No	No	NA	NA	NA	No	NA	Salamandridae	Neurergus	Lar	Lar	76	76	Ter_Aqu	Ter_Aqu	3	37.0333	36.763	37.574	0.811	43.6583	43.171	43.902	0.731	13.4833	3.40637	12.8333	0.80829	32.9	0.34641	959.733	52.2502	33.9167	4.73427	-5.11667	2.71355
Notophthalmus_viridescens	3	NA	2	NA	1	NA	Yes	NA	Yes	NA	No	NA	Yes	Yes	No	NA	NA	Yes	Yes	NA	Salamandridae	Notophthalmus	Lar	Lar	140	140	Ter_Aqu	Ter_Aqu	9	42.584	38.51	45.625	7.115	-74.651	-87.39	-65.05	22.34	8.63889	4.40694	7.8	1.23996	23.4778	3.83268	885.478	77.9989	25.0722	5.1985	-8.20556	5.10713
Nototriton_mime	3	NA	1	NA	1	NA	Yes	NA	No	NA	No	NA	Yes	No	No	NA	NA	NA	No	NA	Plethodontidae	Nototriton	NA	Dir	NA	81.4	NA	Ter_Aqu	8	15.3835	15.38	15.39	0.01	-86.042	-86.05	-86.0396	0.0104	17.0375	0.331393	8.9	0	66.1375	0.362284	149.725	1.50784	24.15	0.414039	10.7125	0.373927
Ommatotriton_nesterovi	16	NA	3	NA	2	NA	Yes	NA	Yes	NA	Yes	NA	Yes	Yes	Yes	Yes	NA	Yes	Yes	Yes	Salamandridae	Ommatotriton	NA	Lar	NA	100	NA	Ter	28	41.8344	40.287	44.526	4.239	40.7957	36.601	44.549	7.948	9.36071	3.74594	8.47857	1.8532	29.15	3.47302	744.161	82.5921	23.3143	2.79871	-5.51786	5.32437
Ommatotriton_ophryticus	11	NA	5	NA	5	NA	Yes	NA	Yes	NA	Yes	NA	Yes	Yes	Yes	Yes	NA	Yes	Yes	Yes	Salamandridae	Ommatotriton	Lar	Lar	145	145	Ter_Aqu	Ter_Aqu	29	41.4788	40.855	43.57	2.715	36.8659	29.652	45.36	15.708	10.3569	2.70264	9.31034	1.96766	31.3069	4.93963	721.086	70.1499	24.9017	1.52915	-4.48448	4.39945
Ommatotriton_vittatus	14	NA	4	NA	4	NA	Yes	NA	Yes	NA	Yes	NA	Yes	Yes	Yes	Yes	NA	Yes	Yes	Yes	Salamandridae	Ommatotriton	Lar	Lar	60	60	Ter	Ter	25	35.0144	31.911	37.06	5.149	35.4273	34.61	36.497	1.887	18.078	2.18337	8.8	2.3652	33.928	4.58208	620.132	102.822	31.038	1.62027	5.398	4.0047
Onychodactylus_japonicus	3	NA	2	NA	2	NA	Yes	NA	Yes	NA	Yes	NA	Yes	Yes	Yes	Yes	NA	Yes	Yes	Yes	Hynobiidae	Onychodactylus	Lar	Lar	190	190	Ter_Aqu	Ter_Aqu	5	36.7958	35.827	38.249	2.422	139.579	139.067	140.348	1.281	11.71	0.0547723	8.18	0.164317	25.46	1.15022	813.08	26.4002	26.75	0.821584	-5.49	0.0547723
Plethodon_cinereus	9	NA	2	NA	2	NA	Yes	NA	Yes	NA	Yes	NA	Yes	Yes	Yes	Yes	NA	Yes	Yes	Yes	Plethodontidae	Plethodon	Dir	Dir	412	412	Ter_Aqu	Ter_Aqu	102	43.7525	36.76	46.84	10.08	-70.8258	-81.23	-60.43	20.8	7.32843	2.17336	7.32647	1.60259	22.4598	4.74269	865.468	73.6323	23.5833	2.74826	-8.99902	2.77531
Plethodon_fourchensis	NA	6	NA	3	NA	9	NA	Yes	NA	Yes	NA	Yes	Yes	Yes	Yes	NA	Yes	Yes	Yes	Yes	Plethodontidae	Plethodon	Dir	Dir	178	178	Ter_Aqu	Ter_Aqu	253	34.6807	34.57	34.7102	0.14018	-94.0868	-94.2784	-93.8851	0.39332	14.5626	0.34926	9.91423	0.0382543	32.9715	0.51845	732.068	14.7631	30.3128	0.527087	0.207708	0.131195
Plethodon_glutinosus	3	NA	1	NA	1	NA	Yes	NA	No	NA	No	NA	Yes	No	No	NA	NA	NA	No	NA	Plethodontidae	Plethodon	Dir	Dir	206	206	Ter_Aqu	Ter_Aqu	9	37.4011	33.99	41.83	7.84	-82.2556	-86.99	-74.42	12.57	12.4611	4.14863	9.3	0.3937	30.0111	2.81755	786.111	60.9627	27.7833	3.67423	-3.32778	5.22943
Plethodon_hubrichti	2	NA	1	NA	1	NA	Yes	NA	No	NA	No	NA	Yes	No	No	NA	NA	NA	No	NA	Plethodontidae	Plethodon	Dir	Dir	131	131	Ter_Aqu	Ter_Aqu	11	37.491	37.49	37.4923	0.0023	-79.5499	-79.55	-79.5496	0.0004	9.89545	0.0522233	10.4	0	34.7091	0.104447	716.191	1.82782	25.4409	0.104447	-4.55	0
Plethodon_montanus	6	NA	3	NA	3	NA	Yes	NA	Yes	NA	Yes	NA	Yes	Yes	Yes	Yes	NA	Yes	Yes	Yes	Plethodontidae	Plethodon	Dir	Dir	135	135	Ter_Aqu	Ter_Aqu	21	36.5623	35.81	37.37	1.56	-81.6766	-82.95	-80.53	2.42	8.3119	0.927079	9.55714	0.369556	33.2333	1.24993	697.629	11.5248	22.7357	0.988072	-5.99762	0.82439
Plethodon_ouachitae	NA	27	NA	13	NA	42	NA	Yes	NA	Yes	NA	Yes	Yes	Yes	Yes	NA	Yes	Yes	Yes	Yes	Plethodontidae	Plethodon	Dir	Dir	159	159	Ter_Aqu	Ter_Aqu	545	34.6949	34.5638	34.7963	0.2325	-94.5954	-95.1697	-94.2446	0.92505	14.8568	0.444668	9.97229	0.0888202	32.6394	0.66827	745.739	20.8216	30.8089	0.705023	0.227615	0.135357
Plethodon_richmondi	1	NA	1	NA	1	NA	No	NA	No	NA	No	NA	No	No	No	No	NA	No	No	No	Plethodontidae	Plethodon	Dir	Dir	143	143	Ter_Aqu	Ter_Aqu	10	29.2918	-37.93	36.7628	74.6928	-81.5691	-84.7	-81.22	3.48	9.91	1.45465	8.7	2.52982	31.37	3.8896	660.81	160.296	23.62	1.99223	-3.38	4.96478
Plethodon_serratus	3	10	2	3	2	11	Yes	Yes	Yes	Yes	Yes	Yes	Yes	Yes	Yes	Yes	Yes	Yes	Yes	Yes	Plethodontidae	Plethodon	Dir	Dir	105	105	Ter_Aqu	Ter_Aqu	104	34.5551	34.1294	34.7299	0.60048	-94.1863	-94.6038	-93.8214	0.78238	15.2663	0.681248	9.81442	0.162754	32.0567	0.918289	752.116	22.4229	31.1942	0.914163	0.545192	0.453119
Plethodon_sherando	4	NA	1	NA	1	NA	Yes	NA	No	NA	No	NA	Yes	No	No	NA	NA	NA	No	NA	Plethodontidae	Plethodon	Dir	Dir	105	105	Ter_Aqu	Ter_Aqu	10	37.9196	37.9187	37.92	0.0013	-79.0682	-79.07	-79.0652	0.0048	9.43	0.154919	10.2	0	33.72	0.154919	732.08	5.0607	25.09	0.206559	-5.23	0.10328
Plethodon_shermani	NA	3	NA	3	NA	3	NA	Yes	NA	Yes	NA	Yes	Yes	Yes	Yes	NA	Yes	Yes	Yes	Yes	Plethodontidae	Plethodon	Dir	Dir	185	185	Ter_Aqu	Ter_Aqu	12	35.1525	35.04	35.25	0.21	-83.7075	-83.96	-83.51	0.45	9.875	0.843289	9.475	0.113818	34.1	0.547723	665.075	8.68835	23.75	0.931275	-4.025	0.772393
Plethodon_vehiculum	1	NA	1	NA	1	NA	No	NA	No	NA	No	NA	No	No	No	No	NA	No	No	No	Plethodontidae	Plethodon	Dir	Dir	115	115	Ter_Aqu	Ter_Aqu	7	48.7157	48.47	49.07	0.6	-124.211	-125.75	-123.54	2.21	9.96429	0.58146	5.48571	1.96251	28.9143	2.77995	430.429	93.1053	20.7929	3.47268	2.33571	1.73535
Plethodon_wehrlei	4	NA	2	NA	2	NA	Yes	NA	Yes	NA	Yes	NA	Yes	Yes	Yes	Yes	NA	Yes	Yes	Yes	Plethodontidae	Plethodon	Dir	Dir	168	168	Ter_Aqu	Ter_Aqu	9	37.2433	37.23	37.25	0.02	-80.25	-80.39	-80.18	0.21	12.7167	0.65	10.0333	0.1	31.9	0.15	782.6	13.5	28.6833	0.85	-2.81667	0.4
Pleurodeles_waltl	2	NA	2	NA	2	NA	Yes	NA	Yes	NA	Yes	NA	Yes	Yes	Yes	Yes	NA	Yes	Yes	Yes	Salamandridae	Pleurodeles	Lar	Lar	300	300	Fos_Aqu	Fos_Aqu	28	37.8383	34.0635	41.01	6.9465	-4.64253	-7.02	-0.38	6.64	16.7107	2.04094	9.30357	1.86993	36.0071	3.42647	562.796	99.8169	30.6321	2.16454	4.92143	3.37999
Pseudotriton_ruber	4	NA	2	NA	2	NA	Yes	NA	Yes	NA	Yes	NA	Yes	Yes	Yes	Yes	NA	Yes	Yes	Yes	Plethodontidae	Pseudotriton	Lar	Lar	181	181	Ter_Aqu	Ter_Aqu	5	36.526	33.71	37.23	3.52	-81.436	-85.62	-80.39	5.23	12.75	2.01246	9.86	0.0894427	32.44	0.760263	752.66	26.6987	28.21	1.4758	-2.25	2.45967
Ranodon_sibiricus	1	NA	1	NA	1	NA	No	NA	No	NA	No	NA	No	No	No	No	NA	No	No	No	Hynobiidae	Ranodon	Lar	Lar	265	265	Ter_Aqu	Ter_Aqu	7	44.8025	44.497	44.945	0.448	80.0463	79.0519	80.602	1.55006	0.878571	0.40708	9.01429	0.380476	27.8	0.9	913.843	8.49978	17.7929	0.492805	-14.6357	0.20354
Salamandra_salamandra	8	NA	2	NA	1	NA	Yes	NA	Yes	NA	No	NA	Yes	Yes	No	NA	NA	Yes	Yes	NA	Salamandridae	Salamandra	Viv	Viv	280	280	Fos_Ter_Aqu	Fos_Ter_Aqu	15	48.7313	47.63	49.78	2.15	15.07	9.19	22.77	13.58	8.00333	2.06704	8.09333	0.7353	29.7267	1.68033	702.487	36.3525	21.9033	2.09314	-5.26333	2.90169
Salamandrella_keyserlingii	2	NA	2	NA	1	NA	Yes	NA	Yes	NA	No	NA	Yes	Yes	No	NA	NA	Yes	Yes	NA	Hynobiidae	Salamandrella	Lar	Lar	145	145	Ter_Aqu	Ter_Aqu	4	45.5202	43.224	47.9149	4.69085	131.173	107.135	144.326	37.1908	3.5	3.65559	9.625	2.4811	22.675	1.80808	1147.25	327.358	22.9	1.5	-19.65	9.29839
Salamandrella_schrenckii	8	NA	3	NA	3	NA	Yes	NA	Yes	NA	Yes	NA	Yes	Yes	Yes	Yes	NA	Yes	Yes	Yes	Hynodiidae	Salamandrella	NA	Lar	NA	87.5	NA	Ter_Aqu	15	43.5305	42.516	43.801	1.285	127.889	127.311	128.309	0.998	4.37667	0.0798809	10.5333	0.547288	21.92	0.290812	1303.58	42.7635	24.9633	0.568038	-23.0167	1.40746
Triturus_carnifex	3	NA	1	NA	2	NA	Yes	NA	No	NA	Yes	NA	Yes	No	Yes	NA	NA	NA	Yes	NA	Salamandridae	Triturus	Lar	Lar	150	150	Ter_Aqu	Ter_Aqu	21	43.2133	41.52	48.21	6.69	11.9652	8.96	13.1	4.14	11.6119	2.11175	8.52381	1.90366	32.3238	4.626	617.229	35.5236	25.2548	1.56891	-0.740476	3.19295
Triturus_cristatus	5	NA	2	NA	1	NA	Yes	NA	Yes	NA	No	NA	Yes	Yes	No	NA	NA	Yes	Yes	NA	Salamandridae	Triturus	Lar	Lar	150	150	Ter_Aqu	Ter_Aqu	20	47.6865	38.2	59.7267	21.5267	23.1416	10.3168	48.3	37.9832	9.225	2.5823	8.21	1.4323	27.805	4.17177	771.25	77.1805	23.99	2.85701	-5.385	3.17892
Triturus_cristatus_x_dobrogicus_macrosomus	2	NA	1	NA	1	NA	Yes	NA	No	NA	No	NA	Yes	No	No	NA	NA	NA	No	NA	Salamandridae	Triturus	Lar	Lar	155	155	Ter_Aqu	Ter_Aqu	5	48.58	48.58	48.58	0	22.27	22.27	22.27	0	10.15	0	8.4	0	27.6	0	806.3	0	25.55	0	-4.95	0
Triturus_dobrogicus	1	NA	1	NA	1	NA	No	NA	No	NA	No	NA	No	No	No	No	NA	No	No	No	Salamandridae	Triturus	Lar	Lar	160	160	Ter_Aqu	Ter_Aqu	4	48.57	48.57	48.57	0	22.28	22.28	22.28	0	10.15	0	8.4	0	27.5	0	808	0	25.65	0	-4.95	0
Triturus_karelinii	5	NA	1	NA	1	NA	Yes	NA	No	NA	No	NA	Yes	No	No	NA	NA	NA	No	NA	Salamandridae	Triturus	Lar	Lar	160	160	Ter	Ter	18	44.0137	41.72	45.05	3.33	39.8688	34.25	44.57	10.32	8.88889	1.74866	8.38333	1.25147	27.85	2.34377	782.639	74.114	24.3222	2.62495	-5.65	2.2991
[truncated: 90 more columns]
