# Supplementary material for: Predicting genetic biodiversity in salamanders using geographic, climatic, and life history traits
Source: PLoS One. 2024 Oct 18;19(10):e0310932. doi: 10.1371/journal.pone.0310932 (PMC11488749; doi:10.1371/journal.pone.0310932)
Supplement: S6 Data — (XLSX) [file pone.0310932.s009.xlsx]

## Sheet: NCBI_COI
Accession
AB689020.1		NCBI search results for Caudata COI sequences
AB689018.1		2023-03-31
AB689016.1		4468 sequences
AB689014.1
AB689012.1		NCBI search terms:
AB689010.1		((txid8293[organism:exp] AND COI[Gene Name]) OR (txid8293[organism:exp] AND COX[Gene Name]) OR (txid8293[organism:exp] AND CO1[Gene Name])) OR (txid8293[organism:exp] AND COX1[Gene Name]) OR (txid8293[organism:exp] AND COXI[Gene Name]) OR (txid8293[organism:exp] AND cytochrome-c-oxidase-subunit-I[Gene Name]) OR (txid8293[organism:exp] AND cytochrome-oxidase-subunit-I[Gene Name]) AND (animals[filt…
AB689009.1
AB689008.1
ON764431.1
OP598114.1
MZ491222.1
JN700875.1
JN700874.1
JN700873.1
JN700872.1
JN700871.1
JN700870.1
JN700869.1
JN700868.1
JN700867.1
JN700866.1
JN700865.1
JN700864.1
JN700863.1
JN700862.1
JN700861.1
JN700860.1
JN700859.1
JN700858.1
JN700857.1
JN700856.1
JN700855.1
JN700854.1
JN700853.1
JN700852.1
JN700851.1
JN700850.1
JN700849.1
JN700848.1
JN700847.1
JN700846.1
JN700845.1
JN700796.1
JN700795.1
OP133273.1
OQ296800.1
OQ296799.1
OQ296798.1
OQ296797.1
OQ296796.1
OQ296795.1
OQ296794.1
OQ296793.1
OQ296792.1
OQ296791.1
OQ296790.1
OQ296789.1
OQ296788.1
OQ296787.1
OQ296786.1
OQ296785.1
OQ296784.1
OQ296783.1
OQ296782.1
OQ296781.1
OQ296780.1
OQ296779.1
OQ296778.1
OQ296777.1
OQ296776.1
OQ296775.1
OQ296774.1
OQ296773.1
OQ296772.1
OQ296771.1
OQ296770.1
OQ296769.1
OQ296768.1
OQ296767.1
OQ296766.1
OQ296765.1
OQ296764.1
OQ296763.1
OQ296762.1
OQ296761.1
OQ296760.1
OQ296759.1
OQ296758.1
OQ296757.1
OQ296756.1
OQ296755.1
OQ296754.1
OQ296753.1
OQ296752.1
OQ296751.1
OQ296750.1
OQ296749.1
OQ296748.1
OQ296747.1
OQ296746.1
OQ296745.1
OQ296744.1
OQ296743.1
OQ296742.1
OQ296741.1
OQ296740.1
OQ296739.1
OQ296738.1
OQ296737.1
OQ296736.1
OQ296735.1
OQ296734.1
OQ296733.1
OQ296732.1
OQ296731.1
OQ296730.1
OQ296729.1
OQ296728.1
OQ296727.1
OQ296726.1
OQ296725.1
OQ296724.1
OQ296723.1
OQ296722.1
OQ296721.1
OQ296720.1
OQ296719.1
OQ296718.1
OQ296717.1
OQ296716.1
OQ296715.1
OQ296714.1
OQ296713.1
OQ296712.1
OQ296711.1
OQ296710.1
OQ296709.1
OQ296708.1
OQ296707.1
OQ296706.1
OQ296705.1
OQ296704.1
OQ296703.1
OQ296702.1
OQ296701.1
OQ296700.1
OQ296699.1
OQ296698.1
OQ296697.1
OQ296696.1
OQ296695.1
OQ296694.1
OQ296693.1
OQ296692.1
OQ296691.1
OQ296690.1
OQ296689.1
OQ296688.1
OQ296687.1
OQ296686.1
OQ296685.1
OQ296684.1
OQ296683.1
OQ296682.1
OQ296681.1
OQ296680.1
OQ296679.1
OQ296678.1
OQ296677.1
OQ296676.1
OQ296675.1
OQ296674.1
OQ296673.1
OQ296672.1
OQ296671.1
OQ296670.1
OQ296669.1
OQ296668.1
OQ296667.1
OQ296666.1
OQ296665.1
OQ296664.1
OQ296663.1
OQ296662.1
OQ296661.1
OQ296660.1
OQ296659.1
OQ296658.1
OQ296657.1
OQ296656.1
OQ296655.1
OQ296654.1
OQ296653.1
OQ296652.1
OQ296651.1
OQ296650.1
OQ296649.1
OQ296648.1
OQ296647.1
OQ296646.1
OQ296645.1
OQ296644.1
OQ296643.1
OQ296642.1
OQ296641.1
OQ296640.1
OQ296639.1
OQ296638.1
OQ296637.1
OQ296636.1
OQ296635.1
OQ296634.1
OQ296633.1
OQ296632.1
OQ296631.1
OQ296630.1
OQ296629.1
OQ296628.1
OQ296627.1
OQ296626.1
OQ296625.1
OQ296624.1
ON732893.1
OL792790.1
MN073499.1
OQ107449.1
OQ107448.1
OQ107447.1
HQ925960.1
ON357943.1
ON357942.1
ON357941.1
ON357940.1
ON357939.1
ON357938.1
ON357937.1
ON357936.1
ON357935.1
ON357934.1
ON357933.1
ON357932.1
ON357931.1
ON357930.1
ON357929.1
ON357928.1
ON357927.1
ON357926.1
ON357925.1
ON357924.1
ON357923.1
ON357922.1
ON357921.1
ON150902.1
ON150901.1
ON008444.1
ON008443.1
ON008442.1
ON008441.1
ON008440.1
ON008439.1
ON008438.1
ON008437.1
MZ099400.1
MW289037.1
MW289036.1
MW289035.1
MW289034.1
MW289033.1
MW289032.1
MW289031.1
MW289030.1
MW289029.1
MW289028.1
MW289027.1
MW289026.1
MW289025.1
MW289024.1
MW289023.1
MW289022.1
MW289021.1
MW289020.1
MW289019.1
MW289018.1
MW289017.1
MW289016.1
MW289015.1
MW289014.1
MW289013.1
MW289012.1
MW289011.1
MW289010.1
MW289009.1
MW289008.1
MW289007.1
MW289006.1
MT476485.1
MZ049402.1
MZ049401.1
MZ049400.1
MZ049399.1
MZ049398.1
MZ049397.1
MZ049063.1
MZ049062.1
MZ049061.1
MZ047100.1
MZ047099.1
MZ047098.1
MW544748.1
MT240311.1
MT240310.1
MT240309.1
MT240308.1
MT240307.1
MT240306.1
MT240305.1
MT240304.1
MT240303.1
MT240302.1
MT240301.1
MT240300.1
MT240299.1
MT240298.1
MT240297.1
MT240296.1
MT240295.1
MT240294.1
MT240293.1
MT240292.1
MT240291.1
MT240290.1
MT240289.1
MT240288.1
MT240287.1
MT240286.1
MT240285.1
MT240284.1
MT240283.1
MT240282.1
MT240281.1
MT240280.1
MT240279.1
MT240278.1
MT240277.1
MT240276.1
MT240275.1
MT240274.1
MT240273.1
MT240272.1
MT240271.1
MT240270.1
MT240269.1
MT240268.1
MT240267.1
MT240266.1
MT240265.1
LC682596.1
LC682593.1
LC682592.1
OK605097.1
OK605096.1
MZ369091.1
MZ369090.1
MZ369089.1
MZ369088.1
MZ369087.1
MZ369086.1
MZ369085.1
MZ369084.1
MZ369083.1
MZ369082.1
MZ369081.1
MZ369080.1
MZ369079.1
MZ369078.1
MZ369077.1
MZ369076.1
MZ369075.1
MZ369074.1
MZ369073.1
MZ369072.1
MZ369071.1
MZ369070.1
MZ369069.1
MZ369068.1
MZ369067.1
MZ369066.1
MZ369065.1
MZ369064.1
MZ369063.1
MZ369062.1
MZ369061.1
MZ369060.1
MZ369059.1
MZ369058.1
MZ369057.1
MZ369056.1
MZ369055.1
MZ369054.1
MZ369053.1
MZ369052.1
MZ369051.1
MZ369050.1
MZ369049.1
MZ369048.1
MZ369047.1
MZ369046.1
MZ369045.1
MZ369044.1
MZ369043.1
MZ369042.1
MZ369041.1
MZ369040.1
MZ369039.1
MZ369038.1
MZ369037.1
MZ369036.1
MZ369035.1
MZ369034.1
MZ369033.1
MZ369032.1
MZ369031.1
MZ369030.1
MZ369029.1
MZ369028.1
MZ369027.1
MZ369026.1
MZ369025.1
MT311111.1
MT311110.1
MT311109.1
MT311108.1
MT311107.1
MT311106.1
MT311105.1
MT311104.1
MT311103.1
MT311102.1
MT311101.1
MT311100.1
MT311099.1
MT311098.1
MT311097.1
MT311096.1
MT311095.1
MT311094.1
MT311093.1
MT311092.1
MT311091.1
MT311090.1
MT311089.1
MT311088.1
MT311087.1
MT311086.1
MT311085.1
MT311084.1
MT311083.1
MT311082.1
MT311081.1
MT311080.1
MT311079.1
MT311078.1
MT311077.1
MT311076.1
MT311075.1
MT311074.1
MT311073.1
MT311072.1
MT311071.1
MT311070.1
MT311069.1
MT311068.1
MT311067.1
MT311066.1
MT311065.1
MT311064.1
MT311063.1
MT311062.1
MT311061.1
MT311060.1
MT311059.1
MT311058.1
MT311057.1
MT311056.1
MT311055.1
MT311054.1
MT311053.1
MT311052.1
MT311051.1
MT311050.1
MT311049.1
MT311048.1
MT311047.1
MT311046.1
MT311045.1
MT311044.1
MT311043.1
MT311042.1
MT311041.1
MT311040.1
MT311039.1
MT311038.1
MT311037.1
MT311036.1
MT311035.1
MT311034.1
MT311033.1
MT311032.1
MT311031.1
MT311030.1
MT311029.1
MT311028.1
MT311027.1
MT311026.1
MT311025.1
MT311024.1
MT311023.1
MT311022.1
MT311021.1
MT311020.1
MT311019.1
MT311018.1
MT311017.1
MT311016.1
MT311015.1
MT311014.1
MW259981.1
MT106825.1
MT106824.1
MT106823.1
MT106822.1
MT106821.1
MT106820.1
MT106819.1
MT106818.1
MT106817.1
MT106816.1
MT106815.1
MT106814.1
MT106813.1
MT106812.1
MT106811.1
MT106810.1
MT106809.1
MT106808.1
MT106807.1
MT106806.1
MT106805.1
MT106804.1
MT106803.1
MT106802.1
MT106801.1
MT299843.1
MT299842.1
MT299841.1
MT299840.1
MT299839.1
MT299838.1
MT299837.1
MT299836.1
MT299835.1
MT299834.1
MT299833.1
MT299832.1
MT299831.1
MT299830.1
MT299829.1
MT299828.1
MT299827.1
MT299826.1
MT299825.1
MT299824.1
MT299823.1
MT299822.1
MT299821.1
MT299820.1
MT299819.1
MT299818.1
MT299817.1
MT299816.1
MW692165.1
MZ711366.1
MZ711365.1
MT878242.1
MT878241.1
MT878240.1
MT878239.1
MT878238.1
MT878237.1
MT878236.1
MT878235.1
MT878234.1
MT878233.1
MT878232.1
LC619132.1
MT325806.1
MT325805.1
MT325804.1
MT325803.1
MT325802.1
MT325801.1
MT325800.1
MW056200.1
MN242821.1
MW056201.1
MN909366.1
MN909365.1
MN909364.1
MN909363.1
MN909362.1
MN909361.1
MN909360.1
MN909359.1
MN909358.1
MN909357.1
MN909356.1
MN909355.1
MN909354.1
MN909353.1
MN909352.1
MN909351.1
MN909350.1
MN909349.1
MN909348.1
MN909347.1
MN909346.1
MN909345.1
MN909344.1
MN909343.1
MT670105.1
MT670104.1
MT670103.1
MT670102.1
MW004669.1
MT993830.1
MN993134.1
MN993133.1
MN993132.1
MN993131.1
MN993130.1
MN993129.1
MN993128.1
MN993127.1
MN993126.1
MN993125.1
MN993124.1
MN993123.1
MK890400.1
MK890399.1
MK890398.1
MK890397.1
MK890396.1
MK890395.1
MK890394.1
MK890393.1
MK890392.1
MK890391.1
MK890390.1
MK890389.1
MK890388.1
MK890387.1
MK890386.1
MK890385.1
MK890384.1
MK890383.1
MK890382.1
MK890381.1
MK890380.1
MK890379.1
MK890378.1
MK890377.1
MK890376.1
MK890375.1
MK890374.1
MK890373.1
MK890372.1
MK890371.1
MK890370.1
MK890369.1
MK890368.1
MK890367.1
MK890366.1
MK511431.1
MK511428.1
MK511427.1
MK511426.1
MK511425.1
MK511424.1
MK511423.1
MK511422.1
MK511421.1
MK511420.1
MK511419.1
MK511418.1
MK511417.1
MK014027.1
MK014026.1
MK014022.1
MK014021.1
MK014012.1
MK014011.1
MK014010.1
MK014009.1
MK014008.1
MK014007.1
MK014006.1
MK014005.1
MK014004.1
MK014003.1
MK014002.1
MK014001.1
MK014000.1
MK013997.1
MK013992.1
MK013991.1
MK013990.1
MK013987.1
MN866444.1
MN866443.1
MK037383.1
MK037382.1
MK037381.1
MK037380.1
MK037379.1
MK037378.1
MK037377.1
MK037376.1
MK037375.1
MK037374.1
MK037373.1
MK037372.1
MK037371.1
MK037370.1
MK037369.1
MK037368.1
MK037367.1
MK037366.1
MK037365.1
MK037364.1
MK037363.1
MK037362.1
MK037361.1
MK037360.1
MK037359.1
MK037358.1
MK037357.1
MK037356.1
MK037355.1
MK037354.1
MK037353.1
MK037352.1
MK037351.1
MK037350.1
MK037349.1
MK037348.1
MK037347.1
MK037346.1
MK037345.1
MK037344.1
MK037343.1
MK037342.1
MK037340.1
MK037339.1
MK037338.1
MK037337.1
MK037336.1
MK037335.1
MK037334.1
MK037333.1
MK037332.1
MK037331.1
MK037330.1
MK037329.1
MK037328.1
MK037327.1
MK037326.1
MK037325.1
MK037324.1
MK037323.1
MK037322.1
MK037321.1
MK037320.1
MK037319.1
MK037318.1
MK037317.1
MK037316.1
MK037315.1
MK037314.1
MK037313.1
MK037312.1
MK037311.1
MK037310.1
MK037309.1
MK037308.1
MK037307.1
MK037306.1
MK037305.1
MK037304.1
MK037303.1
MK037302.1
MK037301.1
MK037300.1
MK037299.1
MK037298.1
MK037297.1
MK037296.1
MK037295.1
MK037294.1
MK037293.1
MK037292.1
MK037291.1
MK037290.1
MK037289.1
MK037288.1
MN422492.1
MN422491.1
MN422490.1
MN422489.1
MN422488.1
MN422487.1
MN422486.1
MN422485.1
MN422484.1
MN422483.1
MN422482.1
MN422481.1
MN422480.1
MN422479.1
MN422478.1
MN422477.1
MN422476.1
MN422475.1
MN422474.1
MN422473.1
MN422472.1
MN422471.1
MN422470.1
MN422469.1
MN422468.1
MN422467.1
MN422466.1
MN422465.1
MN422464.1
MN422463.1
MN422462.1
MN483063.1
LC538211.1
MT301730.1
MT301729.1
MT301728.1
MT301727.1
MT301726.1
MT301725.1
MT301724.1
MT301723.1
MT301722.1
MT301721.1
MT301720.1
MT301719.1
MT301718.1
MT301717.1
MT301716.1
MN920429.1
MN920428.1
MN920427.1
MN920426.1
MN920425.1
MN920424.1
MN920423.1
MN993237.1
MN993236.1
MN993235.1
MN993234.1
MN993233.1
MN993232.1
MN993231.1
MN993230.1
MN993229.1
MN993228.1
MN993227.1
MN993226.1
MN993225.1
MN993224.1
MN993223.1
MN993222.1
MN993221.1
MN993220.1
MN993219.1
MN993218.1
MN993217.1
MN993216.1
MN993150.1
MN993149.1
MN993148.1
MN993147.1
MN993146.1
MN993145.1
MN993144.1
MN937258.1
MH664302.1
MH664301.1
MH664300.1
MH664299.1
MH664298.1
MH664297.1
MN692666.1
MN692665.1
MN692664.1
MN692663.1
MN692662.1
MN692661.1
MN692660.1
MN692659.1
MN692658.1
MN692657.1
MN692656.1
MN692655.1
MN692654.1
MN692653.1
MN692652.1
MN692651.1
MN692650.1
MN692649.1
MN692648.1
MN692647.1
MN692646.1
MN692645.1
MN692644.1
MN692643.1
MN692642.1
MN692641.1
MN692640.1
MN692639.1
MN692638.1
MN692637.1
MN692636.1
MN692635.1
MN692634.1
MN692633.1
MN692632.1
MN692631.1
MN692630.1
MN692629.1
MN692628.1
MN692627.1
MN692626.1
MN692625.1
MN692624.1
MN692623.1
MN692622.1
MN692621.1
MN692620.1
MN692619.1
MN692618.1
MN692617.1
MN692616.1
MN692615.1
MN692614.1
MN692613.1
MN692612.1
MN692611.1
MN692610.1
MN692609.1
MN692608.1
MN692607.1
MN692606.1
MN122878.1
EU117195.1
EU117194.1
EU117193.1
EU117192.1
EU117191.1
EU117190.1
EU117189.1
EU117188.1
EU117187.1
EF526062.1
EF526061.1
EF526060.1
EF526015.1
EF526014.1
EF526013.1
EF526012.1
EF526011.1
EF526010.1
EF525981.1
EF525980.1
EF525979.1
EF525978.1
EF525977.1
MN122819.1
MN419307.1
MN135606.1
MN135605.1
MN135604.1
MN135596.1
MN135595.1
MN135594.1
MN135585.1
MN135584.1
MG257763.1
MG257762.1
MG257761.1
MG257760.1
MG257759.1
MG257758.1
MG257757.1
MG257756.1
MG257755.1
MG257754.1
MG257753.1
MG257752.1
MG257751.1
MG257750.1
MG257749.1
MG257748.1
MG257747.1
MG257746.1
MG257745.1
MG257744.1
MG257743.1
MG257742.1
MG257741.1
MG257740.1
MG257739.1
MG257738.1
MG257737.1
MG257736.1
MG257735.1
MG257734.1
MG257733.1
MG257732.1
MG257731.1
MG257730.1
MG257729.1
MG257728.1
MG257727.1
MG257726.1
MG257725.1
MG257724.1
MG257723.1
MG257722.1
MG257721.1
MG257720.1
MG257719.1
MK512368.1
MF461428.1
MK737946.1
MK737945.1
MN135479.1
MN135427.1
MN135418.1
MN135417.1
MN135416.1
MK493192.1
MK493191.1
MK493190.1
MK493189.1
MK493188.1
MK493187.1
MK493186.1
MK493185.1
MK493184.1
MK493183.1
MK493182.1
MK493181.1
MK493180.1
MK493179.1
MK493178.1
MK493177.1
MK493176.1
MK493175.1
MK493174.1
MK493173.1
MK493172.1
MK493171.1
MK493170.1
MK493169.1
MK493168.1
MK493167.1
MK493166.1
MK493165.1
MK493164.1
MK493163.1
MK493162.1
MK493161.1
MH367844.1
MH367843.1
MH367842.1
MH367841.1
MH367840.1
MH367839.1
MH367838.1
MF037878.1
MK086019.1
MK086018.1
MK086017.1
HQ954805.1
HQ954788.1
HQ954787.1
HQ954786.1
HQ954775.1
HM901973.1
HM901972.1
HM901971.1
HM901970.1
HM901969.1
HM901968.1
HM901967.1
HM901940.1
KY885249.1
MK334037.1
MK334036.1
MK334035.1
MK334034.1
MK334033.1
MK334032.1
MK334031.1
MK334030.1
MK334029.1
MK334028.1
MK334027.1
MK334026.1
MK334025.1
MK334024.1
MK334023.1
MK334022.1
MK334021.1
MK334020.1
MK334019.1
MK334018.1
MK335255.1
MK335254.1
MK335253.1
MK335252.1
MK335251.1
MK335250.1
MK335249.1
MK335248.1
MK335247.1
MK335246.1
MK335245.1
MK335244.1
MK335243.1
MK335242.1
MK335241.1
MK335240.1
MK335239.1
MK335238.1
MK335237.1
MK335236.1
MK335235.1
MK335234.1
MK335233.1
MK335232.1
MK335231.1
MK335230.1
MK335229.1
MK335228.1
MK335227.1
MK335226.1
MK335225.1
MK177477.1
MK177476.1
MK177475.1
MK177474.1
MK177473.1
MK177472.1
MK177471.1
MK177470.1
MK177469.1
MK177468.1
MK177467.1
MK177466.1
MK177465.1
MK177464.1
MK177463.1
MK177462.1
MK177461.1
MH404091.1
MH404090.1
MH404089.1
MH404088.1
MH404087.1
MH404086.1
MH404085.1
MH404084.1
MH404083.1
MH404082.1
MH404081.1
MH404080.1
MH404079.1
MH404078.1
MH404077.1
MH404076.1
MH404075.1
MH404074.1
MH404073.1
MH404072.1
MH404071.1
MH404070.1
MH404069.1
MH404068.1
MH404067.1
MH404066.1
MH404065.1
MH404064.1
MH404063.1
MH404062.1
MH404061.1
MH404060.1
MH404059.1
MH404058.1
MH404057.1
MH404056.1
MH404055.1
MH404054.1
MH404053.1
MH404052.1
MH404051.1
MH404050.1
MH404049.1
MH404048.1
MH404047.1
MH404046.1
MH404045.1
MH404044.1
MH404043.1
MH404042.1
MH404041.1
MH404040.1
MH404039.1
MH404038.1
MH404037.1
MH404036.1
MH404035.1
MH404034.1
MH404033.1
MH404032.1
MH404031.1
MH404030.1
MH404029.1
MH404028.1
MH404027.1
MH404026.1
MH404025.1
MH404024.1
MH404023.1
MH404022.1
MH404021.1
MH404020.1
MH404019.1
MH404018.1
MH404017.1
MH404016.1
MH404015.1
MH404014.1
MH404013.1
MH404012.1
MH404011.1
MH404010.1
MH404009.1
MH404008.1
MH404007.1
MH404006.1
MH404005.1
MH404004.1
MH404003.1
MH404002.1
MH404001.1
MH404000.1
MH403999.1
MH403998.1
MH403997.1
MH403996.1
MH403995.1
MH403994.1
MH403993.1
MH403992.1
MH403991.1
MH403990.1
MH403989.1
MH403988.1
MH403987.1
MH403986.1
MH403985.1
MH403984.1
MH403983.1
MH403982.1
MH403981.1
MH403980.1
MH403979.1
MH403978.1
MH403977.1
MH403976.1
MH403975.1
MH403974.1
MH403973.1
MH403972.1
MH403971.1
MH403970.1
MH403969.1
MH403968.1
MH403967.1
MH403966.1
MH403965.1
MH403964.1
MH403963.1
MH403962.1
MH403961.1
MH403960.1
MH403959.1
MH403958.1
MH403957.1
MH403956.1
MH403955.1
MH403954.1
MH403953.1
MH403952.1
MH403951.1
MH403950.1
MH403949.1
MH403948.1
MH403947.1
MH403946.1
MH403945.1
MH403944.1
MH403943.1
MH403942.1
MH403941.1
MH403940.1
MH403939.1
MH403938.1
MH403937.1
MH403936.1
MH403935.1
MH403934.1
MH403933.1
MH403932.1
MH403931.1
MH403930.1
MH403929.1
MH403928.1
MH403927.1
MH403926.1
MH403925.1
MH403924.1
MH403923.1
MH403922.1
MH403921.1
MH403920.1
MH403919.1
MH403918.1
MH403917.1
MH403916.1
MH403915.1
MH403914.1
MH403913.1
MH403912.1
MH403911.1
MH403910.1
MH403909.1
MH403908.1
MH403907.1
MH403906.1
MH403905.1
MH403904.1
MH403903.1
MH403902.1
MH403901.1
MH403900.1
MH403899.1
MH403898.1
MH403897.1
MH403896.1
MH403895.1
MH403894.1
MH403893.1
MH403892.1
MH403891.1
MH403890.1
MH403889.1
MH403888.1
MH403887.1
MH403886.1
MH403885.1
MH403884.1
MH403883.1
MH403882.1
MH403881.1
MH403880.1
MH403879.1
MH403878.1
MH403877.1
MH403876.1
MH403875.1
MH403874.1
MH403873.1
MH403872.1
MH403871.1
MH403870.1
MH403869.1
MH403868.1
MH403867.1
MH403866.1
MH403865.1
MH403864.1
MH403863.1
MH403862.1
MH403861.1
MH403860.1
MH403859.1
MH403858.1
MH403857.1
MH403856.1
MH403855.1
MH403854.1
MH403853.1
MH403852.1
MH403851.1
MH403850.1
MH403849.1
MH403848.1
MH403847.1
MH403846.1
MH403845.1
MH403844.1
MH403843.1
MH403842.1
MH403841.1
MH403840.1
MH403839.1
MH403838.1
MH403837.1
MH403836.1
MH403835.1
MH403834.1
MH403833.1
MH403832.1
MH403831.1
MH403830.1
MH403829.1
MH403828.1
MH403827.1
MH403826.1
MH403825.1
MH403824.1
MH403823.1
MH403822.1
MH403821.1
MH403820.1
MH403819.1
MH403818.1
MH403817.1
MH403816.1
MH403815.1
MH403814.1
MH403813.1
MH403812.1
MH403811.1
MH403810.1
MH403809.1
MH403808.1
MH403807.1
MH403806.1
MH403805.1
MH403804.1
MH403803.1
MH403802.1
MH403801.1
MH403800.1
MH403799.1
MH403798.1
MH403797.1
MH403796.1
MH403795.1
MH403794.1
MH403793.1
MH403792.1
MH403791.1
MH403790.1
MH403789.1
MH403788.1
MH403787.1
MH403786.1
MH403785.1
MH403784.1
MH403783.1
MH403782.1
MH403781.1
MH403780.1
MH403779.1
MH403778.1
MH403777.1
MH403776.1
MH403775.1
MH403774.1
MH403773.1
MH403772.1
MH403771.1
MH403770.1
MH403769.1
MH403768.1
MH403767.1
MH403766.1
MH403765.1
MH403764.1
MH403763.1
MH403762.1
MH403761.1
MH403760.1
MH403759.1
MH403758.1
MH403757.1
MH403756.1
MH403755.1
MH403754.1
MH403753.1
MH403752.1
MH403751.1
MH403750.1
MH403749.1
MH403748.1
MH403747.1
MH403746.1
MH403745.1
MH403744.1
MH403743.1
MH403742.1
MH403741.1
MH403740.1
MH403739.1
MH403738.1
MH403737.1
MH403736.1
MH403735.1
MH403734.1
MH403733.1
MH403732.1
MH403731.1
MH403730.1
MH403729.1
MH403728.1
MH403727.1
MH403726.1
MH403725.1
MH403724.1
MH403723.1
MH403722.1
MH403721.1
MH403720.1
MH403719.1
MH403718.1
MH403717.1
MH403716.1
MH403715.1
MH403714.1
MH403713.1
MH403712.1
MH403711.1
MH403710.1
MH403709.1
MH403708.1
MH403707.1
MH403706.1
MH403705.1
MH403704.1
MH403703.1
MH403702.1
MH403701.1
MH403700.1
MH403699.1
MH403698.1
MH403697.1
MH403696.1
MH403695.1
MH403694.1
MH403693.1
MH403692.1
MH403691.1
MH403690.1
MH403689.1
MH403688.1
MH403687.1
MH403686.1
MH403685.1
MH403684.1
MH403683.1
MH403682.1
MH403681.1
MH403680.1
MH403679.1
MH403678.1
MH403677.1
MH403676.1
MH403675.1
MH403674.1
MH403673.1
MH403672.1
MH403671.1
MH403670.1
MH403669.1
MH403668.1
MH403667.1
MH403666.1
MH403665.1
MH403664.1
MH403663.1
MH403662.1
MH403661.1
MH403660.1
MH403659.1
MH403658.1
MH403657.1
MH403656.1
MH403655.1
MH403654.1
MH403653.1
MH403652.1
MH403651.1
MH403650.1
MH403649.1
MH403648.1
MH403647.1
MH403646.1
MH403645.1
MH403644.1
MH403643.1
MH403642.1
MH403641.1
MH403640.1
MH403639.1
MH403638.1
MH403637.1
MH403636.1
MH403635.1
MH403634.1
MH403633.1
MH403632.1
MH403631.1
MH403630.1
MH403629.1
MH403628.1
MH403627.1
MH403626.1
MH403625.1
MH403624.1
MH403623.1
MH403622.1
MH403621.1
MH403620.1
MH403619.1
MH403618.1
MH403617.1
MH403616.1
MH403615.1
MH403614.1
MH403613.1
MH403612.1
MH403611.1
MH403610.1
MH403609.1
MH403608.1
MH403607.1
MH403606.1
MH403605.1
MH403604.1
MH403603.1
MH403602.1
MH403601.1
MH403600.1
MH403599.1
MH403598.1
MH403597.1
MH403596.1
MH403595.1
MH403594.1
MH403593.1
MH403592.1
MH403591.1
MH403590.1
MH403589.1
MH403588.1
MH403587.1
MH403586.1
MH403585.1
MH403584.1
MH403583.1
MH403582.1
MH403581.1
MH403580.1
MH403579.1
MH403578.1
MH403577.1
MH403576.1
MH403575.1
MH403574.1
MH403573.1
MH403572.1
MH403571.1
MH403570.1
MH403569.1
MH403568.1
MH403567.1
MH403566.1
MH403565.1
MH403564.1
MH403563.1
MH403562.1
KY418068.1
KU131061.1
KU131060.1
KU131059.1
KU131058.1
KU131057.1
KU131056.1
KU131055.1
KU131054.1
KU131053.1
KU131052.1
KU131051.1
KU131050.1
KU131049.1
KU131048.1
KU131047.1
KU131046.1
KU131045.1
KU131044.1
KU131043.1
KU131042.1
KU131041.1
KU131040.1
MH888032.1
MH888031.1
MH888024.1
MH791446.1
MG905167.1
MG421642.1
MG421633.1
MG421579.1
MG421393.1
MG421165.1
MG421090.1
MG421089.1
MG421045.1
MG423494.1
MG423136.1
MG423114.1
MG422978.1
MG422895.1
MG422866.1
MG422860.1
MG422714.1
MG422661.1
MG422641.1
MG422533.1
MG422521.1
MG422405.1
MG422305.1
MG422222.1
MG422185.1
MG422135.1
MG422056.1
MG422035.1
MG422015.1
MG421951.1
MG421884.1
MG421865.1
MG421859.1
MG421844.1
MG421718.1
KU255459.1
KU255458.1
MH668127.1
MH668126.1
MH668125.1
MH668124.1
MH668123.1
MH668122.1
MH668121.1
MH668120.1
MH668119.1
MH668118.1
MH668117.1
MH668116.1
MH668115.1
MH668114.1
MH668113.1
MH668112.1
MH668111.1
MH668110.1
MH668109.1
MH668108.1
MH668107.1
MH668106.1
MH668105.1
MH668104.1
MH668103.1
MG822788.1
MF805619.1
MF805618.1
MF805617.1
MF805616.1
KY744236.1
MH085445.1
MH085444.1
MH085443.1
MH085442.1
MH085441.1
MH085440.1
MH085439.1
MH085438.1
MH085437.1
MH085436.1
MH085435.1
MH085434.1
MH051409.1
MH051408.1
MH051407.1
MH051406.1
MH051405.1
MH051404.1
MH051403.1
MH051402.1
MH051401.1
MH051400.1
MH051399.1
MH051398.1
MH051397.1
MH051396.1
MH051395.1
MH051394.1
MH051393.1
MH051392.1
MH051391.1
MH051390.1
MH051389.1
MH051388.1
MH051387.1
MH051386.1
MH051385.1
MH051384.1
MH051383.1
MH051382.1
MH051381.1
MH051380.1
MH051379.1
MH051378.1
MH051377.1
MH051376.1
MH051375.1
MH051374.1
MH051373.1
MH051372.1
MH051371.1
MH051370.1
MH051369.1
MH051368.1
MH051367.1
MH051366.1
MH051365.1
MH051364.1
MH051363.1
MH051362.1
MH051361.1
MH051360.1
MH051359.1
MH051358.1
MH051357.1
MH051356.1
MH051355.1
MH051354.1
MH051353.1
MH051352.1
MH051351.1
MH051350.1
MH051349.1
MH051348.1
MH051347.1
MH051346.1
MH051345.1
MH051344.1
MH051343.1
MH051342.1
MH051341.1
MH051340.1
MH051339.1
MH051338.1
MH051337.1
MH051336.1
KX298242.1
KX298241.1
KX298240.1
KX298239.1
MG426213.1
MG426212.1
KY676660.1
KY676659.1
KY676658.1
KY676657.1
KY676656.1
KY676655.1
KY676654.1
KY676653.1
KY676652.1
KY676651.1
KY676650.1
KY676649.1
KY676648.1
KY676647.1
KY676646.1
KY676645.1
KY676644.1
KY676643.1
KY676642.1
KY676641.1
KY676640.1
KY676639.1
KY676638.1
KY676637.1
KY676636.1
KY676635.1
KY676634.1
KY676633.1
KY676632.1
KY676631.1
KY676630.1
KY676629.1
KY676628.1
KY502756.1
KY502755.1
KY502754.1
KY502753.1
KY502752.1
KY502751.1
KY502750.1
KY502749.1
KY502748.1
KY502747.1
KY502746.1
KY502745.1
KY502744.1
KY502743.1
KY502742.1
KY502741.1
KY502740.1
KY502739.1
KY502738.1
KY502737.1
KY502736.1
KY502735.1
KY502734.1
KY502733.1
KY502732.1
KY502731.1
KY502730.1
KY502729.1
KY502728.1
KY502727.1
KY502726.1
KY502725.1
KY502724.1
KY502723.1
KY502722.1
KY502720.1
KY502719.1
KY502718.1
KY502717.1
KY502716.1
KY502715.1
KY502714.1
KY502713.1
KY502712.1
KY502711.1
KY502710.1
KY502709.1
KY502708.1
KY502706.1
KY502705.1
KY502704.1
KY502703.1
KY502702.1
KY502701.1
KY502700.1
KY502699.1
KY502698.1
KY502697.1
KY502696.1
KY502695.1
KY502693.1
KY502692.1
KY502691.1
KY502690.1
KY502689.1
KY502688.1
KY502687.1
KY502686.1
KY502685.1
KY502684.1
[truncated: 2,469 more rows]

## Sheet: NCBI_cytb
Accession
ON524164.1		NCBI search results for Caudata cytb sequences
ON524163.1		2023-03-31
ON524162.1		12629 sequences
ON524161.1
ON524160.1		NCBI search terms:
ON524159.1		((txid8293[organism:exp] AND cytb[Gene Name]) OR (txid8293[organism:exp] AND cytochrome-b[Gene Name]) AND (animals[filter] AND biomol_genomic[PROP] AND ddbj_embl_genbank[filter])
ON524158.1
ON524157.1
ON524156.1
ON524155.1
ON524154.1
ON524153.1
ON524152.1
ON524151.1
ON524150.1
ON524149.1
ON524148.1
ON524147.1
ON524146.1
ON524145.1
ON524144.1
ON524143.1
ON524142.1
ON524141.1
ON524140.1
ON524139.1
ON524138.1
ON524137.1
ON524136.1
ON524135.1
ON524134.1
ON524133.1
ON524132.1
ON524131.1
ON524130.1
ON524129.1
ON524128.1
ON524127.1
ON524126.1
ON524125.1
ON524124.1
ON524123.1
ON524122.1
ON524121.1
ON524120.1
ON524119.1
ON524118.1
ON524117.1
ON524116.1
ON524115.1
ON524114.1
ON524113.1
ON524112.1
ON524111.1
ON524110.1
ON524109.1
ON524108.1
ON524107.1
ON524106.1
OP133273.1
MZ404938.1
MZ404937.1
MZ404936.1
MN073499.1
ON357943.1
ON357942.1
ON357941.1
ON357940.1
ON357939.1
ON357938.1
ON357937.1
ON357936.1
ON357935.1
ON357934.1
ON357933.1
ON357932.1
ON357931.1
ON357930.1
ON357929.1
ON357928.1
ON357927.1
ON357926.1
ON357925.1
ON357924.1
ON357923.1
ON357922.1
ON357921.1
OM678536.1
OM678535.1
OM678534.1
OM678533.1
OM678532.1
OM678531.1
OM678530.1
OM678529.1
OM678528.1
OM678527.1
OM678526.1
OM678525.1
OM678524.1
OM678523.1
OM678522.1
OM678521.1
OM678520.1
OM678519.1
OM678518.1
OM678517.1
OM678516.1
OM678515.1
OM678514.1
OM678513.1
OM678512.1
OM678511.1
OM678510.1
OM678509.1
OM678508.1
OM678507.1
OM678506.1
OM678505.1
OM678504.1
OM678503.1
OM678502.1
OM678501.1
OM678500.1
OM678499.1
OM678498.1
OM678497.1
OM678496.1
OM678495.1
OM678494.1
OM678493.1
OM678492.1
OM678491.1
OM678490.1
OM678489.1
OM678488.1
OM678487.1
OM678486.1
OM678485.1
OM678484.1
OM678483.1
OM678482.1
OM678481.1
OM678480.1
OM678479.1
OM678478.1
OM678477.1
OM678476.1
OM678475.1
OM678474.1
OM678473.1
OM678472.1
OM678471.1
OM678470.1
OM678469.1
OM678468.1
OM678467.1
OM678466.1
OM678465.1
LC661462.1
LC661461.1
LC661460.1
LC661459.1
LC661458.1
LC661457.1
LC661456.1
LC661455.1
OM111021.1
OM111020.1
OM111019.1
OM111018.1
OM111017.1
OM111016.1
OM111015.1
OM111014.1
OM111013.1
OM111012.1
OM111011.1
OM111010.1
OM111009.1
OM111008.1
OM111007.1
OM111006.1
OM111005.1
OM111004.1
OM111003.1
OM111002.1
OM111001.1
OM111000.1
OM110999.1
OM110998.1
OM110997.1
OM110996.1
OM110995.1
OM110994.1
OM110993.1
OM110992.1
OM110991.1
OM110990.1
OM110989.1
OM110988.1
OM110987.1
OM110986.1
OM110985.1
OM110984.1
OM110983.1
OM110982.1
OM110981.1
OM110980.1
OM110979.1
OM110978.1
OM110977.1
OM110976.1
OM110975.1
OM110974.1
OM110973.1
OM110972.1
OM110971.1
OM110970.1
OM110969.1
OM110968.1
OM110967.1
OM110966.1
OM110965.1
OM110964.1
OM110963.1
OM110962.1
OM110961.1
OM110960.1
OM110959.1
OM110958.1
OM110957.1
OM110956.1
OM110955.1
OM110954.1
OM110953.1
OM110952.1
OM110951.1
OM110950.1
OM110949.1
OM110948.1
OM110947.1
OM110946.1
OM110945.1
OM110944.1
OM110943.1
OM110942.1
OM110941.1
OM110940.1
OM110939.1
OM110938.1
OM110937.1
OM110936.1
OM110935.1
OM110934.1
OM110933.1
OM110932.1
OM110931.1
OM110930.1
OM110929.1
OM110928.1
OM110927.1
OM110926.1
OM110925.1
OM110924.1
MZ291460.1
MZ291459.1
MZ291458.1
MZ291457.1
MZ291456.1
MZ291455.1
MZ291454.1
ON764431.1
OP598114.1
ON794060.1
ON794059.1
ON794058.1
ON794057.1
ON794056.1
ON794055.1
ON794054.1
ON794053.1
ON794052.1
ON794051.1
ON794050.1
ON794049.1
ON794048.1
ON794047.1
ON794046.1
ON794045.1
ON794044.1
ON794043.1
ON794042.1
ON794041.1
ON794040.1
ON794039.1
ON794038.1
ON794037.1
ON794036.1
ON794035.1
ON794034.1
ON794033.1
ON794032.1
ON794031.1
ON794030.1
ON794029.1
ON794028.1
ON794027.1
ON794026.1
ON794025.1
ON794024.1
ON794023.1
ON794022.1
ON794021.1
ON794020.1
ON794019.1
ON794018.1
ON794017.1
ON794016.1
ON794015.1
ON794014.1
ON794013.1
ON794012.1
ON794011.1
ON794010.1
ON794009.1
ON794008.1
ON794007.1
ON794006.1
ON794005.1
ON794004.1
ON794003.1
ON794002.1
ON794001.1
ON794000.1
ON793999.1
ON793998.1
ON793997.1
ON793996.1
ON793995.1
ON793875.1
ON793874.1
ON793873.1
ON793872.1
ON793871.1
ON793870.1
ON793869.1
ON793868.1
ON793867.1
ON793866.1
ON793865.1
ON793864.1
ON793863.1
ON793862.1
ON793861.1
ON793860.1
ON793859.1
ON793858.1
ON793857.1
ON793856.1
ON793855.1
ON793854.1
ON793853.1
ON793852.1
ON793851.1
ON793850.1
ON793849.1
ON793848.1
ON793847.1
ON793846.1
ON793845.1
ON793844.1
ON793843.1
ON793842.1
ON793841.1
ON793840.1
ON793839.1
ON793838.1
ON793837.1
ON793836.1
ON793835.1
ON793834.1
ON793833.1
ON793832.1
ON793831.1
ON793830.1
ON793829.1
ON793828.1
ON793827.1
ON793826.1
ON793825.1
ON793824.1
ON793823.1
ON793822.1
ON793821.1
ON793820.1
ON793819.1
ON793818.1
ON793817.1
ON793816.1
ON793815.1
ON793814.1
ON793813.1
ON793812.1
ON793811.1
ON793810.1
ON793714.1
ON793713.1
ON793712.1
ON793711.1
ON793710.1
ON793709.1
ON793708.1
ON793707.1
ON793706.1
ON793705.1
ON793704.1
ON793703.1
ON793702.1
ON793701.1
ON793700.1
ON793699.1
ON793698.1
ON793697.1
ON793696.1
ON793695.1
ON793694.1
ON793693.1
ON793692.1
ON793691.1
ON793690.1
ON793689.1
ON793688.1
ON793687.1
ON793686.1
ON793685.1
ON793684.1
ON793683.1
ON793682.1
ON793681.1
ON793680.1
ON793679.1
ON793678.1
ON793677.1
ON793676.1
ON793675.1
ON793674.1
ON793673.1
ON793672.1
ON793671.1
ON793670.1
ON793669.1
ON793668.1
ON793648.1
OK631830.1
OK631829.1
OK631828.1
MW652002.1
MW652001.1
MW652000.1
MW651999.1
MW651998.1
MW651997.1
MW651996.1
MW651995.1
MW651994.1
MW651993.1
MW651992.1
MW651991.1
MW651990.1
MW651989.1
MW651988.1
MW651987.1
MH783193.1
MH783192.1
LC495677.1
LC495676.1
LC495675.1
LC495674.1
LC495673.1
LC495672.1
LC495671.1
LC495670.1
LC495669.1
LC495668.1
LC495667.1
LC495666.1
LC495665.1
LC495664.1
LC495663.1
LC495662.1
LC495661.1
LC495660.1
LC495659.1
LC495658.1
LC495657.1
LC495656.1
LC495655.1
LC495654.1
LC495653.1
LC495652.1
LC495651.1
LC495650.1
LC495649.1
LC495648.1
LC495647.1
LC495646.1
LC495645.1
LC495644.1
LC495643.1
LC495642.1
LC495641.1
LC495640.1
LC495639.1
LC495638.1
LC495637.1
LC495636.1
LC495635.1
LC495634.1
LC495633.1
LC495632.1
LC495631.1
LC495630.1
LC495629.1
LC495628.1
LC495627.1
LC495626.1
LC495625.1
LC495624.1
LC659471.1
LC659470.1
LC659469.1
LC659468.1
LC659467.1
LC659466.1
LC659465.1
ON110940.1
ON110939.1
ON110938.1
ON110937.1
ON110936.1
ON110935.1
ON110934.1
ON110933.1
ON110932.1
ON110931.1
ON110930.1
ON110929.1
ON110928.1
ON110927.1
ON110926.1
ON110925.1
ON110924.1
ON110923.1
ON110922.1
ON110921.1
ON110920.1
ON110919.1
ON110918.1
ON110917.1
ON110916.1
ON110915.1
ON110914.1
ON110913.1
ON110912.1
ON110911.1
ON110910.1
ON110909.1
ON110908.1
ON110907.1
ON110906.1
ON110905.1
ON110904.1
ON110903.1
ON110902.1
ON110901.1
ON110900.1
ON110899.1
ON110898.1
ON110897.1
ON110896.1
ON110895.1
ON110894.1
ON110893.1
ON110892.1
ON110891.1
ON110890.1
ON110889.1
ON110888.1
ON110887.1
ON110886.1
ON110885.1
ON110884.1
ON110883.1
ON110882.1
ON110881.1
ON110880.1
ON110879.1
ON110878.1
ON110877.1
ON110876.1
ON110875.1
ON110874.1
ON110873.1
ON110872.1
ON110871.1
ON110870.1
ON110869.1
ON110868.1
ON110867.1
ON110866.1
ON110865.1
ON110864.1
ON110863.1
ON110862.1
ON110861.1
ON110860.1
ON110859.1
ON110858.1
ON110857.1
ON110856.1
ON110855.1
ON110854.1
ON110853.1
ON110852.1
ON110851.1
ON110850.1
ON110849.1
ON110848.1
ON110847.1
ON110846.1
ON110845.1
ON110844.1
ON110843.1
ON110842.1
ON110841.1
ON110840.1
ON110839.1
ON110838.1
ON110837.1
ON110836.1
ON110835.1
ON110834.1
ON110833.1
ON110832.1
ON110831.1
ON110830.1
ON110829.1
ON110828.1
ON110827.1
ON110826.1
ON110825.1
LC581283.1
EU296397.1
EU296396.1
EU296395.1
EU296394.1
EU296393.1
EU296392.1
EU296391.1
EU296390.1
EU296389.1
EU296388.1
EU296387.1
EU296386.1
EU296385.1
EU296384.1
EU296383.1
EU296382.1
EU296381.1
EU296380.1
EU296379.1
EU296378.1
EU296377.1
EU296376.1
EU296375.1
EU296374.1
EU296373.1
EU296372.1
EU296371.1
EU296370.1
EU296369.1
EU296368.1
EU296367.1
EU296366.1
EU296365.1
EU296364.1
EU296363.1
EU296362.1
EU296361.1
EU296360.1
EU296359.1
EU296358.1
EU296357.1
EU296356.1
EU296355.1
EU296354.1
EU296353.1
EU296352.1
EU296351.1
EU296350.1
EU296349.1
EU296348.1
EU296347.1
EU296346.1
EU296345.1
EU296344.1
EU296343.1
EU296342.1
EU296341.1
EU296340.1
EU296339.1
EU296338.1
EU296337.1
EU296336.1
EU296335.1
EU296334.1
EU296333.1
EU296332.1
EU296331.1
EU296330.1
EU296329.1
EU296328.1
EU296327.1
EU296326.1
EU296325.1
EU296324.1
EU296323.1
EU296322.1
EU296321.1
EU296320.1
EU296319.1
EU296318.1
EU296317.1
EU296316.1
EU296315.1
EU296314.1
EU296313.1
EU296312.1
EU296311.1
EU296310.1
EU296309.1
EU296308.1
EU296307.1
EU296306.1
EU296305.1
EU296304.1
EU296303.1
EU296302.1
EU296301.1
EU296300.1
EU296299.1
EU296298.1
EU296297.1
EU296296.1
EU296295.1
EU296294.1
EU296293.1
EU296292.1
EU296291.1
EU296290.1
EU296289.1
EU296288.1
EU296287.1
EU296286.1
EU296285.1
EU296284.1
EU296283.1
EU296282.1
EU296281.1
EU296280.1
EU296279.1
EU296278.1
EU296277.1
EU296276.1
EU296275.1
EU296274.1
EU296273.1
EU296272.1
EU296271.1
EU296270.1
EU296269.1
EU296268.1
EU296267.1
EU296266.1
EU296265.1
EU296264.1
EU296263.1
EU296262.1
EU296261.1
EU296260.1
EU296259.1
EU296258.1
EU296257.1
EU296256.1
EU296255.1
EU296254.1
LC651952.1
LC651951.1
LC651950.1
ON369432.1
ON369431.1
ON369430.1
ON369429.1
ON369428.1
ON369427.1
ON369426.1
ON369425.1
ON369424.1
ON369423.1
ON369422.1
ON369421.1
ON369420.1
ON369419.1
ON369418.1
ON369417.1
ON369416.1
ON369415.1
ON369414.1
ON369413.1
ON369412.1
ON369411.1
ON369410.1
ON369409.1
ON369408.1
ON369407.1
ON369406.1
ON369405.1
ON369404.1
ON369403.1
OL771443.1
MW289037.1
MW289036.1
MW289035.1
MW289034.1
MW289033.1
MW289032.1
MW289031.1
MW289030.1
MW289029.1
MW289028.1
MW289027.1
MW289026.1
MW289025.1
MW289024.1
MW289023.1
MW289022.1
MW289021.1
MW289020.1
MW289019.1
MW289018.1
MW289017.1
MW289016.1
MW289015.1
MW289014.1
MW289013.1
MW289012.1
MW289011.1
MW289010.1
MW289009.1
MW289008.1
MW289007.1
MW289006.1
MW319730.1
MW319729.1
MW319728.1
MW319727.1
MW319726.1
MW319725.1
MW319724.1
MW319723.1
MW319722.1
MW319721.1
MW319720.1
MW319719.1
MW319718.1
MW319717.1
MW319716.1
MW319715.1
MW319714.1
LC633146.1
LC633145.1
LC633144.1
LC633143.1
LC633142.1
LC633141.1
LC633140.1
LC633139.1
LC633138.1
LC633137.1
LC633136.1
LC633135.1
LC633134.1
LC633133.1
LC633132.1
LC633131.1
LC633130.1
LC633129.1
LC633128.1
LC633127.1
LC633126.1
LC633125.1
LC633124.1
LC633123.1
LC633122.1
LC633121.1
MT476485.1
MW544748.1
LC663770.1
LC663769.1
LC663768.1
LC663767.1
LC663766.1
LC659003.1
LC659002.1
LC659001.1
LC659000.1
LC658999.1
LC658998.1
LC658997.1
LC658996.1
LC658995.1
LC658994.1
LC658993.1
LC658992.1
LC658991.1
LC558308.1
LC558307.1
LC558306.1
LC558305.1
LC558304.1
LC558303.1
LC558302.1
LC558301.1
LC558300.1
LC558299.1
LC558298.1
LC558297.1
LC558296.1
LC558295.1
LC558294.1
LC558293.1
LC558292.1
LC558291.1
LC558290.1
LC558289.1
LC558288.1
LC558287.1
LC558286.1
LC558285.1
LC558284.1
LC558283.1
LC558282.1
LC558281.1
LC558280.1
LC558279.1
LC558278.1
LC558277.1
LC558276.1
LC558275.1
LC558274.1
LC558273.1
LC558272.1
LC558271.1
LC558270.1
LC558269.1
LC558268.1
LC558267.1
LC558266.1
LC558265.1
LC558264.1
LC558263.1
LC558262.1
LC558261.1
LC558260.1
LC558259.1
LC558258.1
LC558257.1
LC558256.1
LC558255.1
LC558254.1
LC558253.1
LC558252.1
LC558251.1
LC558250.1
LC558249.1
LC558248.1
LC558247.1
LC558246.1
LC558245.1
LC558244.1
LC558243.1
LC558242.1
LC558241.1
LC558240.1
LC558239.1
LC558238.1
LC558237.1
LC558236.1
LC558235.1
LC558234.1
MW915586.1
MW206672.1
MW206671.1
LC638569.1
LC638568.1
LC638567.1
LC638566.1
LC638565.1
LC638564.1
LC638563.1
LC638562.1
LC638561.1
LC638560.1
LC638559.1
LC638558.1
LC638557.1
LC638556.1
LC638555.1
LC638554.1
LC638553.1
LC638552.1
LC638551.1
LC638550.1
LC638549.1
LC638548.1
LC638547.1
LC638546.1
LC638545.1
LC638544.1
LC638543.1
LC638542.1
LC638541.1
LC638540.1
LC638539.1
LC638538.1
LC638537.1
LC638536.1
LC638535.1
LC638534.1
LC638533.1
LC638532.1
LC638531.1
LC638530.1
LC638529.1
LC638528.1
LC638527.1
LC638526.1
LC638525.1
LC638524.1
LC638523.1
LC638522.1
LC638521.1
LC638520.1
LC638519.1
LC638518.1
LC638517.1
LC638516.1
LC638515.1
LC638514.1
LC638513.1
LC638512.1
LC638511.1
LC638510.1
LC638509.1
LC638508.1
LC638507.1
LC638506.1
LC638505.1
LC638504.1
LC638503.1
LC638502.1
MW815086.1
MW815085.1
MW815084.1
MW815083.1
MW815082.1
MW815081.1
MW815080.1
MW815079.1
MW815078.1
MW815077.1
MW815076.1
MW815075.1
MW815074.1
MW815073.1
MW815072.1
MW815071.1
MW815070.1
MW815069.1
MW815068.1
MW815067.1
MW815066.1
MW815065.1
MW815064.1
MW815063.1
MW815062.1
MW815061.1
MW815060.1
MW815059.1
MW815058.1
MW815057.1
MW815056.1
MW815055.1
MW815054.1
MW815053.1
MW815052.1
MW815051.1
MW815050.1
MW815049.1
MW815048.1
MW815047.1
MW815046.1
MW815045.1
MW815044.1
MW815043.1
MW815042.1
MW815041.1
MW815040.1
MW815039.1
MW815038.1
MW815037.1
MW815036.1
MW815035.1
MW815034.1
MW815033.1
MW815032.1
MW815031.1
MW815030.1
MW815029.1
MW815028.1
MW815027.1
MW815026.1
MW815025.1
MW815024.1
MW815023.1
MW815022.1
MW815021.1
MW815020.1
MW815019.1
MW815018.1
MW815017.1
MW815016.1
MW815015.1
MW815014.1
MW815013.1
MW815012.1
MW815011.1
MW815010.1
MW815009.1
MW815008.1
MW815007.1
MW815006.1
MW815005.1
MW815004.1
MW815003.1
MW815002.1
MW815001.1
MW815000.1
MW814999.1
MW814998.1
MW814997.1
MW814996.1
MW814995.1
MW814994.1
MW814993.1
OM289825.1
OM289824.1
OM236537.1
OL456143.1
OL456142.1
MZ962319.1
MZ962318.1
MZ962317.1
MZ507697.1
MZ485477.1
MZ485476.1
MZ485475.1
MZ418126.1
LC495184.1
LC495185.1
LC495186.1
LC495187.1
LC495188.1
LC495189.1
LC495190.1
MT268881.1
MT268880.1
MT268879.1
MT268878.1
MT268877.1
MT268876.1
MT268875.1
MT268874.1
MT268873.1
MT268872.1
MT268871.1
MT268870.1
MT268869.1
MT268868.1
MT268867.1
MT268866.1
MT268865.1
MT268864.1
MT268863.1
MT268862.1
MT268861.1
MT268860.1
MT268859.1
MT268858.1
MT268857.1
MT268856.1
MT268855.1
MT268854.1
MT268853.1
MT268852.1
MT268851.1
MT268850.1
MT268849.1
MT268848.1
MT268847.1
MT268846.1
MT268845.1
MT268844.1
MT268843.1
MT268842.1
MT268841.1
MT268840.1
MT268839.1
MT268838.1
MT268837.1
MT268836.1
MZ368957.1
MZ368956.1
MZ368955.1
MZ368954.1
MZ368953.1
MZ368952.1
MZ368951.1
MZ368950.1
MZ368949.1
MZ368948.1
MZ368947.1
MZ368946.1
MZ368945.1
MZ368944.1
MZ368943.1
MZ368942.1
MZ368941.1
MZ368940.1
MZ368939.1
MZ368938.1
MZ368937.1
MZ368936.1
MZ368935.1
MZ368934.1
MZ368933.1
MZ368932.1
MZ368931.1
MZ368930.1
MZ368929.1
MZ368928.1
MZ368927.1
MZ368926.1
MZ368925.1
MZ368924.1
MZ368923.1
MZ368922.1
MZ368921.1
MZ368920.1
MZ368919.1
MZ368918.1
MZ368917.1
MZ368916.1
MZ368915.1
MZ368914.1
MZ368913.1
MZ368912.1
MZ368911.1
MZ368910.1
MZ368909.1
MZ368908.1
MZ368907.1
MZ368906.1
MZ368905.1
MZ368904.1
MZ368903.1
MZ368902.1
MZ368901.1
MZ368900.1
MZ368899.1
MZ368898.1
MZ368897.1
MZ368896.1
MZ368895.1
MZ368894.1
MZ368893.1
MZ368892.1
MZ368891.1
LC663966.1
MT106800.1
MT106799.1
MT106798.1
MT106797.1
MT106796.1
MT106795.1
MT106794.1
MT106793.1
MT106792.1
MT106791.1
MT106790.1
MT106789.1
MT106788.1
MT106787.1
MT106786.1
MT106785.1
MT106784.1
MT106783.1
MT106782.1
MT106781.1
MT106780.1
MT106779.1
MT106778.1
LC650956.1
LC650955.1
LC650954.1
LC650953.1
LC650952.1
LC650951.1
LC650950.1
LC650949.1
LC650948.1
LC650947.1
LC650946.1
LC650945.1
LC650944.1
LC650943.1
LC650942.1
LC650941.1
LC650940.1
LC650939.1
LC650938.1
LC650937.1
LC650936.1
LC650935.1
LC650934.1
LC650933.1
LC650932.1
LC650931.1
LC650930.1
LC583785.1
LC583784.1
LC583783.1
LC583782.1
LC583781.1
LC583780.1
LC583779.1
LC583778.1
LC583777.1
LC583776.1
LC583775.1
LC583774.1
LC583773.1
LC583772.1
LC583771.1
LC583770.1
LC583769.1
LC583768.1
LC583767.1
LC583766.1
LC583765.1
LC583764.1
LC583763.1
LC583762.1
LC583761.1
LC583760.1
LC583759.1
LC583758.1
LC583757.1
LC583756.1
LC583755.1
LC583754.1
LC583753.1
LC583752.1
LC583751.1
LC583750.1
MT795709.1
MT795708.1
MT795707.1
MT795706.1
MT795705.1
MT795704.1
MT795703.1
MT795702.1
MT795701.1
MT795700.1
MT795699.1
MT795698.1
MT795697.1
MT795696.1
MT795695.1
MT795694.1
MT795693.1
MT795692.1
MT795691.1
MT795690.1
MT795689.1
MT795688.1
MT795687.1
MT795686.1
MT795685.1
MT795684.1
MT795683.1
MT795682.1
MT795681.1
MT795680.1
MT795679.1
MT795678.1
MT795677.1
MT795676.1
MT795675.1
MT795674.1
MT795673.1
MT795672.1
MT795671.1
MT795670.1
MT795669.1
MT795668.1
MT795667.1
MT795666.1
MT795665.1
MT795664.1
MT795663.1
MF535994.1
MF535965.1
MW133464.1
MW133463.1
MW133462.1
LC632900.1
LC632899.1
LC632898.1
LC632897.1
LC632896.1
LC632895.1
LC632894.1
LC632893.1
LC632892.1
LC632891.1
LC632890.1
LC632889.1
LC632888.1
LC632887.1
LC632886.1
LC632885.1
LC632884.1
LC632883.1
LC632882.1
LC632881.1
LC632880.1
LC632879.1
LC632878.1
LC632877.1
LC632876.1
LC632875.1
LC632874.1
LC632873.1
LC632872.1
LC632871.1
LC632870.1
LC632869.1
LC632868.1
MT408195.1
MT408194.1
MT408193.1
MT408192.1
MT408191.1
MT408190.1
MT408189.1
MW557805.1
LC533312.1
LC533311.1
LC533310.1
LC533309.1
LC533308.1
LC533307.1
LC533306.1
LC533305.1
LC533304.1
LC533303.1
LC533302.1
LC533301.1
LC533300.1
LC533299.1
LC533298.1
LC533297.1
LC533296.1
LC533295.1
LC533294.1
LC533293.1
LC533292.1
LC533291.1
LC533290.1
LC589633.1
LC589632.1
LC589631.1
LC589630.1
LC589629.1
LC589628.1
LC589627.1
LC156148.1
LC156147.1
LC156146.1
LC156145.1
LC156144.1
LC156143.1
LC156142.1
LC156141.1
LC156140.1
LC156139.1
LC156138.1
LC156137.1
LC156136.1
LC156135.1
LC156134.1
LC156133.1
LC156132.1
LC156131.1
LC156130.1
LC156129.1
LC156128.1
LC156127.1
LC156126.1
LC156125.1
LC156124.1
LC156123.1
LC156122.1
LC156121.1
LC156120.1
LC156119.1
LC156118.1
LC156117.1
LC156116.1
LC156115.1
LC156114.1
LC156113.1
LC156112.1
LC156111.1
LC156110.1
LC156109.1
LC156108.1
LC156107.1
LC156106.1
LC156105.1
LC156104.1
LC156103.1
LC156102.1
LC156101.1
LC156100.1
MW056200.1
MN242821.1
HQ713601.1
HQ713600.1
HQ713599.1
HQ713598.1
HQ713597.1
HQ713596.1
HQ713595.1
HQ713594.1
HQ713593.1
HQ713592.1
HQ713591.1
HQ713590.1
HQ713589.1
HQ713588.1
HQ713587.1
HQ713586.1
HQ713585.1
HQ713584.1
HQ713583.1
HQ713582.1
HQ713581.1
HQ713580.1
HQ713579.1
HQ713578.1
HQ713577.1
HQ713576.1
MW056201.1
KF732964.1
KF732963.1
KF732962.1
KF732961.1
KF732960.1
KF732959.1
KF732958.1
KF732957.1
KF732956.1
KF732955.1
KF732954.1
KF732953.1
KF732952.1
KF732951.1
KF732950.1
KF732949.1
KF732948.1
KF732947.1
KF732946.1
KF732945.1
KF732944.1
KF732943.1
KF732942.1
KF732941.1
KF732940.1
KF732939.1
KF732938.1
MW004669.1
MT993830.1
LC500200.1
LC500199.1
MK890400.1
MK890399.1
MK890398.1
MK890397.1
MK890396.1
MK890395.1
MK890394.1
MK890393.1
MK890392.1
MK890391.1
MK890390.1
MK890389.1
MK890388.1
MK890387.1
MK890386.1
MK890385.1
MK890384.1
MK890383.1
MK890382.1
MK890381.1
MK890380.1
MK890379.1
MK890378.1
MK890377.1
MK890376.1
MK890375.1
MK890374.1
MK890373.1
MK890372.1
MK890371.1
MK890370.1
MK890369.1
MK890368.1
MK890367.1
MK890366.1
MK511407.1
MK511406.1
MK511405.1
MF582123.1
MF582122.1
MF582121.1
MF582120.1
MF582119.1
MF582118.1
MF582117.1
MF582116.1
MF582115.1
MF582114.1
MF582113.1
MF582112.1
MF582111.1
MF582110.1
MF582109.1
MF582108.1
MF582107.1
MF582106.1
MF582105.1
MF582104.1
MF582103.1
MF582102.1
MF582101.1
MF582100.1
MF582099.1
MF582098.1
MF582097.1
MF582096.1
MF582095.1
MF582094.1
MF582093.1
MF582092.1
MF582091.1
MF582090.1
MF582089.1
MF582088.1
MF582087.1
MF582086.1
MF582085.1
MF582084.1
MF582083.1
MF582082.1
MF582081.1
MF582080.1
MF582079.1
MF582078.1
MF582077.1
MF582076.1
MF582075.1
MF582074.1
MF582073.1
MF582072.1
MF582071.1
MF582070.1
MF582069.1
MF582068.1
MF582067.1
MF582066.1
MF582065.1
MF582064.1
MF582063.1
MF582062.1
MF582061.1
MF582060.1
MF582059.1
MF582058.1
MF582057.1
MF582056.1
MF582055.1
MF582054.1
MF582053.1
MF582052.1
MF582051.1
MF582050.1
MF582049.1
MF582048.1
MF582047.1
MF582046.1
MF582045.1
MF582044.1
MF582043.1
MF582042.1
MF582041.1
MF582040.1
MF582039.1
MF582038.1
MF582037.1
MF582036.1
MF582035.1
MF582034.1
MF582033.1
MF582032.1
MF582031.1
MF582030.1
MF582029.1
MF582028.1
MF582027.1
MF582026.1
MF582025.1
MF582024.1
MF582023.1
MF582022.1
MF582021.1
MF582020.1
MF582019.1
MF582018.1
MF582017.1
MF582016.1
MF582015.1
MF582014.1
MF582013.1
MF582012.1
MF582011.1
MF582010.1
MF582009.1
MF582008.1
MF582007.1
MF582006.1
MF582005.1
MF582004.1
MF582003.1
MF582002.1
MF582001.1
MF582000.1
MF581999.1
MF581998.1
MF581997.1
MF581996.1
MF581995.1
MF581994.1
MF581993.1
MF581992.1
MF581991.1
MF581990.1
MF581989.1
MF581988.1
MF581987.1
MF581986.1
MF581985.1
MF581984.1
MF581983.1
MF581982.1
MF581981.1
MF581980.1
MF581979.1
MF581978.1
MF581977.1
MF581976.1
MF581975.1
MF581974.1
MF581973.1
MF581972.1
MF581971.1
MF581970.1
MF581969.1
MF581968.1
MF581967.1
MF581966.1
MF581965.1
MF581964.1
MF581963.1
MF581962.1
MF581961.1
MF581960.1
MF581959.1
MF581958.1
MF581957.1
MF581956.1
MF581955.1
MF581954.1
MF581953.1
MF581952.1
MF581951.1
MF581950.1
MF581949.1
MF581948.1
MF581947.1
MF581946.1
MF581945.1
MF581944.1
MF581943.1
MF581942.1
MF581941.1
MF581940.1
MF581939.1
MF581938.1
MF581937.1
MF581936.1
MF581935.1
MF581934.1
MF581933.1
MF581932.1
MF581931.1
MK029508.1
MK029507.1
MK029506.1
MK029505.1
MK029504.1
MK029503.1
MK029502.1
MK029501.1
MK029500.1
MK029499.1
MK029498.1
MK029497.1
MK029496.1
MK029495.1
MK029494.1
MK029493.1
MK029492.1
MK029491.1
MK029490.1
MK029489.1
MK029488.1
MK029487.1
MK029486.1
MK029485.1
MK029484.1
MK029483.1
MK029482.1
MK029481.1
MK029480.1
MK029479.1
MK029478.1
MK029477.1
MK029476.1
MK029475.1
MK029474.1
MK029473.1
MK029472.1
MK029471.1
MK029470.1
MK029469.1
MK029468.1
MK029467.1
MK029466.1
MK029465.1
MK029464.1
MK029463.1
MK029462.1
MK029461.1
MK029460.1
MK029459.1
MK029458.1
MG944422.1
MG944421.1
MG944420.1
MG944419.1
MG944418.1
MG944417.1
MG944416.1
MG944415.1
MG944414.1
MG944413.1
MN432691.1
MN432690.1
MN432689.1
MN432688.1
MN432687.1
MN432686.1
MN432685.1
MN432684.1
MN432683.1
MN432682.1
MN432681.1
MN432680.1
MN432679.1
MN432678.1
MN432677.1
MN432676.1
MN432675.1
MN432674.1
MN432673.1
MN432672.1
MN432671.1
MN432670.1
MN432669.1
MN432668.1
MN432667.1
MN432666.1
MN432665.1
MN432664.1
MN560183.1
MN560182.1
MT547782.1
MN736949.1
MN736948.1
MN736947.1
MN736946.1
MN736945.1
MN736944.1
MN736943.1
MN736942.1
MN736941.1
MN736940.1
MN736939.1
MN736938.1
MN736937.1
MN736936.1
MN736935.1
MN736934.1
MN736933.1
MN736932.1
MN736931.1
MN736930.1
MN736929.1
MN736928.1
MN736927.1
MN736926.1
MN736925.1
MN736924.1
MN736923.1
MN736922.1
MN736921.1
MN736920.1
MN736919.1
MN736918.1
MN736917.1
MN736916.1
MN736915.1
MN736914.1
MN736913.1
MN736912.1
MN736911.1
MN736910.1
MN736909.1
MN736908.1
MN736907.1
MN736906.1
MN736905.1
MN736904.1
MN736903.1
MN736902.1
MN736901.1
MN736900.1
MN736899.1
MN736898.1
MN736897.1
MN736896.1
MN736895.1
MN736894.1
MN736893.1
MN736892.1
[truncated: 10,630 more rows]

## Sheet: GBIF
gbifID
1056348776		NCBI search results for Caudata cytb sequences
1057186662		2023-03-31
1057507159		675243 occurences
1056074231
1055963845		GBIF search terms:
1056856631		And All must apply
3403621306		Basis of record: Material sample, Preserved specimen
1055865357		Has coordinate: true
1056450460		Has geospatial issue: false
1057160878		Occurrence status: present
3397052493		Scientific name: Caudata
3131281356
1057523274		GBIF.org (31 March 2023) GBIF Occurrence Download https://doi.org/10.15468/dl.brjjwj
1057466112
476562527
476541406
476541521
476475450
476571917
476567166
476477684
476567513
476569602
476476213
476475788
476560644
476792273
476579640
476483595
476604097
476598748
476606505
476482579
476603653
476592328
476593080
476589859
476591712
476597842
476586259
476602845
476600659
476600134
1988290382
476581079
1988290395
476794808
1988291141
476579760
1988291253
476586740
476604342
476608032
476603748
476596513
476606194
476606446
476596062
476600109
476599913
476604279
476600972
476589778
476589140
476481625
476579737
476596941
476596634
476597365
476571505
476586457
476574022
476587079
476595978
476800189
476602209
476595497
476523811
476523396
476786217
476793802
476515010
476513651
476513994
476512278
476509001
476782072
476515337
476513802
476541544
476526814
476527034
476541126
476532909
476536045
476546776
476546350
476531340
476529603
476612752
476621498
476617352
476616419
476615855
476611211
476615293
476608288
476486347
476631651
476605994
476609504
476616912
476627586
476628369
476639176
476632622
476616633
476595025
476618940
476485292
476619893
476622141
476794859
476633841
476486867
476629193
476484962
476610798
476612276
476610168
476623239
476622654
476622564
476622577
476627165
476486201
476617019
476622620
476484423
476608278
476622175
476622995
476616183
476615586
476602049
476618904
476611044
476614256
476794880
476624624
476635520
476621837
476608324
476485074
476783852
476784212
476524714
476472167
476470360
476530333
476535213
476473091
476542905
476521938
476527756
476550238
476526768
476530550
476512770
476533583
476531346
476546613
476471038
476518684
476524078
476518464
476517123
476519882
476513226
476510202
476782158
476469083
476510298
476785705
476539166
476473701
476512761
476512428
476521149
476520890
476792170
476783024
476470198
476793704
476518138
476519712
476471011
476518791
476518503
476517607
476470890
476512229
476509303
476519927
476519944
476469070
476511116
476511606
476511576
476514005
476534468
476530855
476533696
476534294
476510935
476510736
476510092
476783404
476513032
476511390
476554484
476565377
476566598
476557361
476584974
476578789
476557166
476476801
476560371
476558387
476557350
476557059
476556551
476555845
476563904
476556910
476564734
476568308
476564748
476585201
476585986
476582643
476587497
476583701
476583274
476593069
476585387
476578657
476584667
476583254
476480210
476578194
476577494
476575701
476593066
476584911
476480049
476481502
476481088
476580365
476574202
476574126
476578115
476588308
476588321
476481442
476593261
476577631
476584914
476585425
476574558
476587839
476582535
476593348
476479750
476576183
476479803
476566458
476477488
476570244
476565606
476557578
476559882
476560341
476556118
476557875
476562885
476564854
476477803
476563350
476562751
476558265
476583406
476584832
476481024
476762301
476791685
476791418
476508559
476770342
476770153
476790317
476790407
476770157
476762516
476795964
476791406
476772106
476791072
476771833
476763024
476508767
476765463
476772564
476790674
476790889
476765981
476770864
476771477
1986477988
1986478208
1986478049
1986478236
476799492
476800803
476803943
476801669
476801193
476760281
476801702
476801419
476800255
476800182
476802712
476798514
476800175
476801251
476803135
476798630
476797019
476798746
476801749
476798416
476798745
476801353
476798760
476798004
476802995
476798366
476798363
476796653
476507417
476801099
476793013
476801584
476801136
476800893
476760154
476761109
476760904
476760503
3095866040
476800494
476762608
476760302
476801442
476508823
476771164
476798044
476797005
476801493
476761519
476761522
476798127
476801602
476800992
476802200
3095866042
476799659
476799795
476796338
476800177
476800297
476802790
476800847
476798282
476798967
476803425
476800319
476800901
476801134
476801160
476799450
476799664
476799405
476801426
476800229
1212585474
1272066968
1300093100
1300093190
1313442147
1337840914
1436119490
1563406897
1469552809
1469552632
1469552726
1469552685
1469552499
1563406954
1563874099
1569810410
1569810479
1570706423
1570706473
1580520183
476551229
476552068
476569268
3094640327
1988291208
1988287619
1988289057
476571232
476568484
476567810
476569625
476550163
476792406
476552956
476549751
476562113
476477279
476475759
476526267
476525068
476525487
476561272
476546278
476537225
476476450
476475639
476541613
476554839
476607664
476598752
476582381
476599642
476483497
476600445
476580651
476581864
476603976
476605982
476597024
476596826
476606566
476604275
476602293
476597309
476599108
476579855
476482935
476597272
476580741
476586653
476594769
476516631
476524120
476513460
476784970
476515161
476513722
476513947
476512302
476509080
476509082
476470136
476526591
476527146
476533013
476530770
476545383
476546569
476531449
476542569
476521762
476612484
476615407
476611575
476609850
476604932
476611052
476606100
476628373
476640175
476637667
476632740
476594910
476623056
476621953
476486336
476613610
476633951
476615632
476618437
476611099
476615828
476611009
476611642
476622238
476622663
476622367
476616152
476622252
476622605
476628045
476622825
476620820
476609316
476622274
476623299
476485364
476615988
476483329
476619625
476614260
476613922
476635130
476626490
476616869
476640622
476523646
476523250
476475818
476530243
476533487
476529416
476531712
476546617
476545449
476518479
476519138
476524834
476783470
476786547
476540051
476535828
476535400
476512479
476521215
476783137
476782376
476512813
476518667
476470887
476512280
476511174
476519802
476519681
476782798
476469073
476470169
476511694
476473462
476533905
476511074
476469780
476782182
476783519
476470227
476511035
476511073
476562420
476565389
476476983
476555722
476556057
476586208
476587694
476583279
476585485
476578388
476593270
476593062
476794805
476578810
476574541
476593161
476584706
476573986
476565556
476566719
476557546
476560241
476560160
476559418
476555896
476558073
476578770
476562735
476556914
476558581
476557527
476583958
476588585
476583832
476576030
476584416
476585236
476584217
476769802
476767178
476762421
476790868
476790683
476790617
476766050
476772467
476772368
476770670
476791049
1986478132
476800534
476803454
476800882
476798497
476760177
476800729
476803033
476803117
476800425
476799956
476799557
476797274
476799568
476800511
476800639
476803080
476798951
476801664
476800199
476803780
476801463
476760702
476798998
476801265
476760078
476799238
476799546
476792437
476803251
476796455
476760092
476803630
476803616
476799016
476800785
476800867
476801740
476508910
476791708
476799380
476798296
476803580
476803132
476800211
476799054
476798633
476798868
476798361
476803537
476800085
476800677
476801547
476799798
476799402
476796923
476799186
476801452
476801312
476801474
476800045
476802758
476803120
813240946
1212585496
1212585568
1313442110
1337840945
1337840962
1436119555
1469552675
1469552830
1563874092
1570706455
1570706448
1580520203
476475559
476550083
476526471
476525687
476546633
3094632333
1988291229
476791373
476598747
476597136
476581966
476574923
476597042
476597417
476513438
476545697
476513500
476513924
476470114
476509085
476542488
476530982
476546465
476542228
476620944
476616514
476611783
476604731
476614509
476489201
476488969
476793241
476620032
476619431
476611947
476613149
476622140
476486437
476623191
476621985
476605299
476606056
476630767
476615934
476616053
476615727
476484975
476609964
476622653
476612344
476622607
476622619
476620397
476484448
476616387
476605176
476601397
476601724
476609900
476613816
476625478
476640843
476488918
476634453
476590184
476548775
476530549
476545862
476523354
476536276
476521218
476782384
476470891
476509009
476519954
476519704
476783027
476534680
476510143
476781970
476511030
476511022
476556154
476585488
476593715
476574317
476573988
476566895
476560162
476558994
476559013
476562663
476557530
476588373
476582460
476479889
476584419
476585540
476584264
476508623
476766099
476508929
476791234
476803989
476760795
476797737
476799416
476796823
476798679
476798846
476792823
476801622
476761112
476800615
476797724
476803944
476801500
476803289
476798015
476801671
476803798
476798213
476799291
476798347
476798778
476799002
476798358
476803470
476800416
476801165
476799231
476800452
476801536
476800596
476800954
476799457
476802959
863060056
1209592400
1209592404
1212585523
1212585565
1224543562
1436119577
1569810412
1570706438
1580520191
1988287505
1988287442
1988287933
1988288409
1988288267
1988288298
1988289934
1988290202
3094639329
1988290300
1988291107
1988291128
1988291162
476567757
1988287300
476789212
476553299
476569269
1675315554
476525582
476546283
476537746
476563130
476596928
476596625
476784826
476469756
476785073
476474680
476521866
476611881
476640291
476602563
476619530
476621843
476622991
476622184
476602769
476605950
476610483
476485076
476620291
476611903
476618695
476483331
476601938
476613767
476639594
476635657
476537386
476475049
476567811
476550507
476552847
476549752
476552859
476560887
476525164
476471504
476543950
476541091
476546074
476470964
476512617
476520035
476783266
476782179
476511107
476792896
476563357
476584897
476584215
476570223
476769072
476797740
476798595
476801652
476507436
476799808
476803789
476790352
476798049
476803534
476801635
476800202
476801276
476803078
863060048
1209592393
1212585518
1224543534
1224543604
1570706478
3991056361
476594971
476607657
476598958
476600774
476582287
476480299
476600001
476607443
476793442
476603849
476594309
476597524
476604558
476597362
476580742
476586867
476524016
476513461
476534931
476515162
476513723
476513948
476512328
476469762
476469768
476474734
476527139
476533014
476473133
476474629
476531224
476542342
1503735335
1988290281
1988291123
1988291235
1988291255
476612687
476615722
476615948
476608712
476611449
476614507
476639173
476632741
476616860
476595135
476485064
476623057
476486438
476621876
476614590
476611456
476629198
476615738
476615164
476611200
476610270
476611105
476611643
476622343
476621964
476485254
476622149
476486015
476622310
476620069
476622275
476485361
476615062
476618592
476613278
476635240
476632493
476488919
476634564
1988288195
1988288989
1988289724
1988290791
1988289681
476543348
476550471
476522866
476540200
476545748
476546618
476545450
476523142
476539943
476536048
476512480
476782710
476518526
476470892
476512281
476519952
476519942
476782470
476469072
476511558
476534007
476510961
476510123
476783409
476782646
476511055
476511094
476562609
476476588
476555828
476585302
476481357
476585282
476578389
476593595
476584595
476578811
476574542
476593491
476573987
476583920
476566450
476568648
476557679
476560242
476560402
476556674
476563014
476577241
476562845
476562661
476792856
476588481
476583931
476584830
476585444
476585378
476769805
476767067
476791426
476790869
476766389
476771573
476766449
476790619
476508810
1986478147
476803941
476799827
476797426
476801339
476797199
476802896
476799413
476799414
476800119
476797995
476800512
476799361
476803965
476801665
476800117
476801055
476799484
476761217
476801103
476760079
476799315
476770571
476770869
476796546
476801498
476761526
476800552
476799012
476798094
476801015
476798873
476791860
476799573
476799446
476798122
476800404
476798885
476797091
476798616
476798953
476803765
476800414
476800068
476800887
476801611
476799403
476799187
476801067
476803583
476800877
476800293
476803059
863060063
1212585472
1212585480
1224543541
1337840938
1436119562
1469552720
1563874118
1570706439
1580520190
1580520232
476551225
476551761
476553505
476558125
1988290380
1988291071
1988291102
1988291210
1988291257
1988289779
1988290885
476560720
476548307
476544843
476537252
476570329
476568883
476566968
476567348
476478265
476568606
476567807
476568353
476549588
476550503
476476411
476475558
476550951
476549859
476550128
476548963
476477285
476562117
476561883
476561328
476549426
476524895
476525167
476555005
476548447
476543845
476475160
476546497
476537778
476553104
476541172
476551227
476551952
476541610
476474289
476547602
476475040
476538083
476475578
476544557
476565941
476477704
476567514
476554728
476565013
476563910
476590357
476598424
476601586
476599530
476603422
476592329
476593177
476591713
476580926
476586260
476601346
476600551
476600026
476571963
476480292
476581748
476575773
476586741
476603432
476599788
476605979
476608011
476595838
476600655
476601214
476600675
476604178
476601189
476589994
476589357
476579621
476579962
476596531
476596839
476600141
476582157
476575015
476585973
476522783
476524439
476513409
476784967
476783248
476474722
476515358
476515157
476513652
476513889
476793800
476509132
476515245
476512570
476474732
476472360
476526927
476541119
476532803
476535821
476530874
476546987
476530885
476546367
476529488
476474050
476554180
476544845
476572635
476568563
476478327
476568386
476567809
476566986
476478649
476550273
476555563
476552844
476551162
476549973
476550310
476561666
476561648
476560885
476475756
476524897
476525169
476561278
476544382
476612753
476621499
476474258
476617802
476485515
476612586
476537445
476537231
476615192
476615822
476615952
476623100
476631768
476614180
476609201
476616913
476628034
476637772
476632623
476594692
476602272
476611949
476485573
476622125
476623091
476633850
476629537
476618536
476610892
476610692
476796943
476610061
476623240
476622655
476622565
476486467
476486494
476620665
476622352
476616575
476627934
476622822
476609519
476609124
476486315
476486334
476616485
476615787
476605703
476602914
476619630
476484753
476614104
476626362
476635625
476635339
476623255
476608325
476611541
476784102
476524715
476527154
476514444
476535768
476530640
476543252
476527759
476550475
476521771
476530343
476531539
476512872
476534193
476539569
476545639
476524503
476517150
476796340
476519831
476513246
476782518
476510203
476473705
476539274
476536051
476512429
476471336
476521168
476512688
476512743
476521339
476518260
476518594
476518817
476518548
476517374
476517679
476512312
476508957
476519928
476519918
476782802
476511312
476511607
476511577
476514056
476534270
476530747
476473258
476534196
476511297
476782396
476469150
476470230
476511145
476554589
476565568
476566780
476564627
476566207
476556147
476476805
476558276
476794599
476557060
476556659
476555949
476556574
476478079
476563304
476565041
476588116
476586433
476589065
476583702
476583275
476593070
476585482
476578762
476584876
476583263
476479921
476577495
476792374
476593267
476577541
476593494
476584287
476577202
476580481
476574319
476479279
476481160
476588214
476593798
476593262
476577738
476585120
476584091
476481473
476583075
476593349
476576903
476575782
476565359
476478635
476565607
476557579
476559791
476560245
476560216
476556417
476558078
476583424
476587872
476563009
476477698
476578561
476563150
476562562
476476932
476583857
476583511
476585241
476791247
476766498
476770343
476790688
476508886
476508852
476770256
476508551
476791407
476772109
476771828
476770243
476761759
476765464
476772565
476790675
476790890
476765884
476761997
476791322
1986477892
1986478227
699102453
476797290
476798584
476803518
476801670
476800879
476801608
476760387
476801412
476802836
476798588
476800460
476802873
476800012
476800860
476803137
476798960
476801352
476800205
476801126
476799789
476797907
476799022
476798930
476799086
476801051
476796927
476797610
476798201
476803152
476793015
476801585
476792824
476800609
476507433
476799409
476800329
476803570
476801578
3095863019
476799083
476801363
476508821
476762705
476803946
476792244
476797541
476761539
476803358
476801445
476761407
476799095
476797940
476801362
476799793
3095889096
476799465
476800378
476798251
476800533
476799299
476803091
476800848
476798889
476798863
476798117
476800158
476799309
476800834
476800985
476799232
476802948
476801201
476799763
476800643
476799715
476800381
1212585548
1273779462
1300093136
1300093177
1313442146
1337840916
1337840967
1436119449
1563406915
1469552635
1469552766
1469552763
1469552839
1563406947
1569810425
1569810465
1570706443
1570706507
1580520184
1502533641
476541820
476546720
476545757
476544544
476537981
476556849
476571920
476567508
476790078
476550217
476553879
476789345
476590141
476607662
476598426
476596824
476599532
476603648
476590418
476597845
476607187
476600553
476581081
476581750
476479583
476599891
476603974
476606087
476483592
476597038
476600677
476604273
476599490
476482629
476589248
476594202
476579625
476604450
476600246
476612074
476480238
476586079
2804501430
2804501413
2804501396
2804501407
2804501433
2804501453
2804501491
2804501526
2804501620
2804501642
2804501738
2804501754
2804501766
2804501817
2804501827
2804501892
2804501851
2804501890
2804501911
2804502067
2804502122
2804502183
2804502206
2804502212
2804502248
2804502247
2804502305
2804502304
2804502376
2804502402
2804502419
2804502511
2804502540
2804502545
2804502602
2804502615
2804502658
2804502763
2804502778
2804502831
2804502854
2804502859
2804502930
2804503047
2804503125
2804503318
2804503320
2804503325
2804503366
2804503443
2804503533
2804503617
2804503885
2804503896
2804503974
2804504063
2804504103
2804504151
2804504224
2804504252
2804504279
2804504324
2804504473
2804504532
2804504557
2804504598
2804504679
2804504685
2804504764
2804504790
2804504804
2804504943
2804504959
2804504980
2804505043
2804505126
2804505165
2804505204
2804505228
2804505252
2804505364
2804505383
2804505500
2804505542
2804505563
2804505579
2804505624
2804505632
2804505653
2804505671
2804505677
2804505680
2804505800
2804505810
2804505786
2804505787
2804505791
2804505910
2804505913
2804505928
2804505989
2804506050
2804506114
2804506161
2804506177
2804506190
2804506201
2804506244
2804506343
2804506427
2804506441
2804506447
2804506466
2804506518
2804506524
2804506536
2804506590
2804506622
2804506741
2804506748
2804506757
2804506768
2804506819
2804506829
2804506851
2804506879
2804506883
2804506968
2804507049
2804507070
2804507084
2804507142
2804507150
2804507191
2804507299
2804507409
2804507427
2804507554
2804507641
2804507672
2804507684
2804507736
2804507782
2804507898
2804507969
2804507978
2804508033
2804508087
2804508247
2804508318
2804508360
2804508384
2804508497
2804508619
2804508624
2804508675
2804508656
2804508712
2804508713
2804508757
2804508827
2804508887
2804508907
2804508920
2804508917
2804508921
2804508965
2804509007
2804509134
2804509143
2804509157
2804509214
2804509222
2804509241
2804509380
2804509404
2804509455
2804509524
2804509539
2804509578
2804509629
2804509699
2804509720
2804509788
2804509811
2804509830
2804509913
2804509936
2804509974
2804510036
2804510052
2804510135
2804510235
2804510248
2804510356
2804510370
2804510336
2804510400
2804510511
2804510671
2804510703
2804510740
2804510788
2804510796
2804510863
2804510911
2804510938
2804510970
2804510972
2804511004
2804511056
2804511220
2804511264
2804511358
2804511547
2804511589
2804511600
2804511604
2804511625
2804511638
2804511640
2804511652
2804511704
2804511716
2804511721
2804511731
2804511764
2804511798
2804511808
2804511881
2804511995
2804511982
2804512033
2804512093
2804512107
2804512130
2804512151
2804512233
2804512373
2804512385
2804512411
2804512436
2804512446
2804512482
2804512533
2804512747
2804512753
2804512790
2804512798
2804512821
2804512834
2804512848
2804512861
2804512898
2804512976
2804513027
2804513117
2804513142
3032604634
2804513373
2804513440
2804513458
2804513463
2804513473
2804513478
2804513605
2804513639
2804513666
2804513680
2804513703
2804513821
2804513833
2804513909
2804513974
2804513982
2804514049
2804514056
2804514086
2804514095
2804514113
2804514140
2804514146
2804514231
2804514236
2804514291
2804514294
2804514316
2804514330
2804514405
2804514502
2804514521
2804514598
2804514633
2804514647
2804514732
2804514752
2804514757
2804514767
2804514824
2804514905
2804514923
2804514957
2804514995
2804515068
3450023362
2804515131
2804515256
2804515280
2804515449
2804515490
2804515494
2804515505
2804515547
2804515630
2804515657
2804515720
2804515735
2804515740
2804515780
2804515785
2804515788
2804515819
2804515834
2804515924
2804516052
2804516080
2804516091
2804516235
2804516250
2804516309
2804516371
2804516386
2804516439
223175833
735663625
735671271
735667781
735670918
735663205
735671606
735664255
735661764
735671038
735667863
735671403
735664840
735663863
735670145
735666476
735665483
735671672
735670891
735665028
735666690
735674629
[truncated: 673,014+ more rows]
